# Supplementary material for: Redetermination of 1,3,6,8-tetra­aza­tri­cyclo­[4.4.1.13,8]dodeca­ne
Source: Acta Crystallogr Sect E Struct Rep Online. 2014 Feb 8;70(Pt 3):o266. doi: 10.1107/S1600536814002608 (PMC3998434; doi:10.1107/S1600536814002608)
Supplement: Supplementary file 1 [file e-70-0o266-sup1.cif]

##############################################################################
#                                                                            #
# This CIF contains the data in a paper accepted for publication in          #
# Acta Crystallographica Section E. It conforms to the requirements of       #
# Notes for Authors for Acta Crystallographica Section E, and has been       #
# peer reviewed under the auspices of the IUCr Commission on Journals.       #
#                                                                            #
# Full details of the Crystallographic Information File format               #
# are given in the paper "The Crystallographic Information File (CIF):       #
# a New Standard Archive File for Crystallography" by S. R. Hall, F. H.      #
# Allen and I. D. Brown [Acta Cryst. (1991), A47, 655-685].                  #
#                                                                            #
# The current version of the core CIF dictionary is obtainable from          #
# ftp://ftp.iucr.org/pub/cif_core.dic.                                       #
#                                                                            #
# Software is freely available for graphical display of the structure(s)     #
# in this CIF. For information consult the CIF software page                 #
# http://www.iucr.org/resources/cif/software.                                #
#                                                                            #
# This file may be used for bona fide research purposes within the           #
# scientific community so long as proper attribution is given to the journal # 
# article from which it was obtained.                                        #
#                                                                            #
##############################################################################
data_I
_audit_creation_method     SHELXL-2013
_database_code_depnum_ccdc_archive     'CCDC 985132'
_chemical_name_systematic
;
1,3,6,8-Tetraazatricyclo[4.4.1.1^3,8^]dodecane
;
_chemical_name_common     ?
_chemical_formula_moiety     'C8 H16 N4'
_chemical_formula_sum     'C8 H16 N4'
_chemical_formula_iupac     'C8 H16 N4'
_chemical_formula_weight     168.25
_chemical_melting_point     ?
_shelx_space_group_comment
;
The symmetry employed for this shelxl refinement is uniquely defined
by the following loop, which should always be used as a source of
symmetry information in preference to the above space-group names.
They are only intended as comments.
;
_space_group_crystal_system     tetragonal
_space_group_name_H-M_alt     'I -4 2 m'
_space_group_name_Hall     'I -4 2'
loop_
    _space_group_symop_operation_xyz
    'x, y, z'
    'y, -x, -z'
    '-x, -y, z'
    '-y, x, -z'
    'x, -y, -z'
    '-y, -x, z'
    '-x, y, -z'
    'y, x, z'
    'x+1/2, y+1/2, z+1/2'
    'y+1/2, -x+1/2, -z+1/2'
    '-x+1/2, -y+1/2, z+1/2'
    '-y+1/2, x+1/2, -z+1/2'
    'x+1/2, -y+1/2, -z+1/2'
    '-y+1/2, -x+1/2, z+1/2'
    '-x+1/2, y+1/2, -z+1/2'
    'y+1/2, x+1/2, z+1/2'
_cell_length_a     7.4065(7)
_cell_length_b     7.4065(7)
_cell_length_c     7.6235(8)
_cell_angle_alpha     90
_cell_angle_beta     90
_cell_angle_gamma     90
_cell_volume     418.20(9)
_cell_formula_units_Z     2
_cell_measurement_reflns_used     11628
_cell_measurement_theta_min     3.84
_cell_measurement_theta_max     27.94
_cell_measurement_temperature     173(2)
_exptl_crystal_description     block
_exptl_crystal_colour     colourless
_exptl_crystal_size_max     0.32
_exptl_crystal_size_mid     0.28
_exptl_crystal_size_min     0.27
_exptl_crystal_density_diffrn     1.336
_exptl_crystal_density_meas     ?
_exptl_crystal_density_method     ?
_exptl_crystal_F_000     184
_exptl_absorpt_coefficient_mu     0.086
_exptl_absorpt_correction_type     multi-scan
_exptl_absorpt_process_details     '(X-AREA; Stoe & Cie, 2001)'
_shelx_estimated_absorpt_T_min     0.973
_shelx_estimated_absorpt_T_max     0.977
_exptl_absorpt_correction_T_min     0.973
_exptl_absorpt_correction_T_max     0.977
_exptl_special_details
;
;
_diffrn_ambient_temperature     173(2)
_diffrn_radiation_type     MoK\a
_diffrn_radiation_wavelength     0.71073
_diffrn_measurement_device_type     'Stoe IPDS II two-circle'
_diffrn_measurement_method     \w
_diffrn_detector_area_resol_mean     ?
_diffrn_reflns_number     4336
_diffrn_reflns_av_R_equivalents     0.0487
_diffrn_reflns_theta_min     5.349
_diffrn_reflns_theta_max     27.467
_diffrn_reflns_theta_full     25.000
_diffrn_measured_fraction_theta_max     0.982
_diffrn_measured_fraction_theta_full     0.969
_diffrn_reflns_limit_h_min     -9
_diffrn_reflns_limit_h_max     8
_diffrn_reflns_limit_k_min     -9
_diffrn_reflns_limit_k_max     9
_diffrn_reflns_limit_l_min     -9
_diffrn_reflns_limit_l_max     9
_refine_special_details
;
 ;
;
_reflns_number_total     264
_reflns_number_gt     264
_reflns_threshold_expression     I>2\s(I)
_refine_ls_structure_factor_coef     Fsqd
_refine_ls_matrix_type     full
_refine_ls_R_factor_all     0.0500
_refine_ls_R_factor_gt     0.0500
_refine_ls_wR_factor_gt     0.1411
_refine_ls_wR_factor_ref     0.1411
_refine_ls_goodness_of_fit_ref     1.115
_refine_ls_restrained_S_all     1.115
_refine_ls_number_reflns     264
_refine_ls_number_parameters     18
_refine_ls_number_restraints     0
_refine_ls_hydrogen_treatment     constr
_refine_ls_weighting_scheme     calc
_refine_ls_weighting_details
              'w=1/[\s^2^(Fo^2^)+(0.0809P)^2^+0.2587P] where P=(Fo^2^+2Fc^2^)/3'
_atom_sites_solution_hydrogens     geom
_atom_sites_solution_primary     ?
_atom_sites_solution_secondary     ?
_refine_ls_shift/su_max     0.000
_refine_ls_shift/su_mean     0.000
_refine_diff_density_max     0.270
_refine_diff_density_min     -0.168
_refine_ls_extinction_method     none
_refine_ls_extinction_coef     .
_refine_ls_abs_structure_details     none
loop_
    _atom_type_symbol
    _atom_type_description
    _atom_type_scat_dispersion_real
    _atom_type_scat_dispersion_imag
    _atom_type_scat_source
    'C' 'C' 0.0033 0.0016
                         'International Tables Vol C Tables 4.2.6.8 and 6.1.1.4'
    'H' 'H' 0.0000 0.0000
                         'International Tables Vol C Tables 4.2.6.8 and 6.1.1.4'
    'N' 'N' 0.0061 0.0033
                         'International Tables Vol C Tables 4.2.6.8 and 6.1.1.4'
_computing_data_collection     'X-AREA (Stoe & Cie, 2001)'
_computing_cell_refinement     'X-AREA (Stoe & Cie, 2001)'
_computing_data_reduction     'X-AREA (Stoe & Cie, 2001)'
_computing_structure_solution     'SHELXS97 (Sheldrick, 2008)'
_computing_structure_refinement     'SHELXL97 (Sheldrick, 2008)'
_computing_molecular_graphics     'XP in SHELXTL  (Sheldrick, 2008)'
_computing_publication_material     'SHELXL97 (Sheldrick, 2008)'
loop_
    _atom_site_type_symbol
    _atom_site_label
    _atom_site_fract_x
    _atom_site_fract_y
    _atom_site_fract_z
    _atom_site_U_iso_or_equiv
    _atom_site_adp_type
    _atom_site_calc_flag
    _atom_site_occupancy
    _atom_site_disorder_assembly
    _atom_site_disorder_group
    N N1 0.1352(2) 0.1352(2) 0.0995(4) 0.0373(9) Uani d 1 . .
    C C1 0.2345(4) 0.0000 0.0000 0.0406(10) Uani d 1 . .
    H H1 0.3140 0.0649 -0.0832 0.049 Uiso d 1 . .
    C C2 0.0705(4) 0.0705(4) 0.2690(5) 0.0604(14) Uani d 1 . .
    H H2 0.0235 0.1756 0.3350 0.073 Uiso d 1 . .
loop_
    _atom_site_aniso_label
    _atom_site_aniso_U_11
    _atom_site_aniso_U_22
    _atom_site_aniso_U_33
    _atom_site_aniso_U_12
    _atom_site_aniso_U_13
    _atom_site_aniso_U_23
    N1 0.0317(10) 0.0317(10) 0.0483(16) -0.0099(11) 0.0011(8) 0.0011(8)
    C1 0.0228(14) 0.0310(16) 0.068(2) 0.000 0.000 0.0063(15)
    C2 0.071(2) 0.071(2) 0.0392(17) -0.038(2) -0.0017(11) -0.0017(11)
_geom_special_details
;
All e.s.d.'s (except the e.s.d. in the dihedral angle between two l.s. planes)
are estimated using the full covariance matrix. The cell e.s.d.'s are taken
into account individually in the estimation of e.s.d.'s in distances, angles
and torsion angles; correlations between e.s.d.'s in cell parameters are only
used when they are defined by crystal symmetry. An approximate (isotropic)
treatment of cell e.s.d.'s is used for estimating e.s.d.'s involving l.s.
planes.
;
loop_
    _geom_bond_atom_site_label_1
    _geom_bond_atom_site_label_2
    _geom_bond_site_symmetry_2
    _geom_bond_distance
    _geom_bond_publ_flag
    N1 C1 4 1.456(2) ?
    N1 C1 . 1.456(2) ?
    N1 C2 . 1.459(5) ?
    C1 N1 2 1.456(2) ?
    C1 H1 . 0.9900 ?
    C2 C2 3 1.477(8) ?
    C2 H2 . 0.9900 ?
loop_
    _geom_angle_atom_site_label_1
    _geom_angle_atom_site_label_2
    _geom_angle_atom_site_label_3
    _geom_angle_site_symmetry_1
    _geom_angle_site_symmetry_3
    _geom_angle
    _geom_angle_publ_flag
    C1 N1 C1 4 . 115.0(3) ?
    C1 N1 C2 4 . 113.66(12) ?
    C1 N1 C2 . . 113.66(12) ?
    N1 C1 N1 2 . 119.4(3) ?
    N1 C1 H1 2 . 107.5 ?
    N1 C1 H1 . . 107.5 ?
    N1 C2 C2 . 3 117.68(18) ?
    N1 C2 H2 . . 107.9 ?
    C2 C2 H2 3 . 107.9 ?
loop_
    _geom_torsion_atom_site_label_1
    _geom_torsion_atom_site_label_2
    _geom_torsion_atom_site_label_3
    _geom_torsion_atom_site_label_4
    _geom_torsion_site_symmetry_1
    _geom_torsion_site_symmetry_2
    _geom_torsion_site_symmetry_3
    _geom_torsion_site_symmetry_4
    _geom_torsion
    _geom_torsion_publ_flag
    C1 N1 C1 N1 4 . . 2 -52.65(18) ?
    C2 N1 C1 N1 . . . 2 80.8(2) ?
    C1 N1 C2 C2 4 . . 3 67.1(2) ?
    C1 N1 C2 C2 . . . 3 -67.1(2) ?
_shelx_hkl_file
;
  -6  -1   7  130.70    3.53
  -4  -4  -8   72.22    4.58
  -2  -3  -7  347.96    5.35
  -2  -2  -6  971.46    8.31
  -2  -1   7  346.67    4.81
  -1  -5  -8  114.63    4.28
   4  -7  -5  192.69    4.19
  -9   0   1  343.94    5.79
  -8   0   4   21.04    3.10
  -7   0   5   83.69    3.49
  -6  -3  -7   38.48    4.94
  -6  -2  -6   67.70    6.24
  -5   1   2 1428.42    8.13
  -4  -1  -5 1082.01   12.20
  -4   1   1   75.40    3.72
   1  -1  -2 5991.33   19.50
   3  -7  -6   13.97    2.91
   4  -4  -2 2681.20   10.32
   5  -5   0  280.16    4.74
   5  -5   2  480.76    6.73
  -9   0   3   93.48    3.99
  -8   0  -2  799.78    9.81
  -6   0   6    3.85    3.24
  -6   1   1   98.77    3.90
  -5   1   0  446.49    5.91
  -4   0   6 1308.73    7.39
  -3   1   2 1127.96    8.18
  -1  -1  -4  874.28    7.80
   1  -6  -7  138.89    4.31
   4  -6  -4   68.31    2.95
   4  -5  -3  238.55    4.07
   4  -4   4   73.57    8.30
  -6   1   3  842.10    6.57
  -5  -1   8  111.56    3.93
  -4  -3  -7   41.08    4.10
  -4   1   3 1290.38    7.34
  -3  -2   9    5.62    3.28
  -1  -4  -7   66.21    3.58
   0  -5  -7   40.25    3.48
   0  -1  -3 3210.44   14.51
   1  -3   8    6.08    3.76
   3  -6  -5   23.55    3.33
   3  -3  -2  170.45    3.85
   5  -7  -2  161.13    4.01
   5  -6  -1  254.52    4.47
  -9   0  -1  335.83    6.51
  -7   0  -3   79.77    7.19
  -7   1   2  120.17    4.04
  -5   1   4  108.43    3.81
  -4  -2  -6   22.69    4.57
  -3  -1   8    2.74    3.19
  -3   0  -3 1330.07   18.58
  -3   1   0 2455.16   14.72
  -2   0   6   80.18    3.38
  -1   0   5 1380.38    8.19
   2  -6  -6   71.60    2.97
   2  -4   8   79.14    5.24
   2  -3   7  352.27    7.18
  -5   0   7   33.70    3.37
  -1  -3  -6  134.39    4.09
  -1  -2  -5  342.07    5.23
   0  -3   9   50.13    4.15
   0  -2   8   24.73    3.72
   1  -5  -6  241.87    4.44
   1  -2   7  339.34    5.85
   3  -5  -4  191.55    4.15
   3  -4  -3 1288.82    7.33
  -7   1   0    1.47    3.08
  -7   1   4  553.94    5.98
  -4   1  -1   76.72    5.01
  -3   0   7  188.42    4.22
  -3   1   4  916.33    6.40
   0  -4  -6 1294.63    8.14
   0   0   4  922.90    8.22
   2  -5  -5  129.72    3.80
   5  -6   1  249.09    4.98
   5  -6   3  372.52    6.84
  -8   1   1  382.62    5.48
  -8   1   3   36.15    3.41
  -6   1  -1   97.00    4.54
  -6   1   5   66.71    3.48
  -4   1   5 1034.44    6.56
  -2   1   3 2006.81   10.16
  -1  -2   9   70.63    3.93
   1  -2  -3 2023.50   10.26
   2  -4  -4  131.35    4.08
   2  -3  -3 1254.50    7.75
   4  -7  -3   82.68    3.73
   4  -4   0 4682.11   15.27
   5  -8  -1  106.41    4.00
   5  -7   0   40.46    3.80
   5  -7   4   68.29    5.28
  -3  -4  -7   39.99    3.48
  -1  -1   8  146.44    4.61
   0  -3  -5 1102.92    7.18
   0  -2  -4 1112.60    7.55
   0  -1   7  256.92    4.63
   1  -4  -5 1071.71    6.81
   3  -4   7   43.22    6.37
  -5   1   6  248.15    4.57
  -4   0   8    5.48    2.93
  -1  -6  -7  128.70    4.32
   1  -3  -4  941.97    6.41
   2  -2   6  970.03   10.08
   3  -7  -4    6.19    3.20
   4  -6  -2   35.77    3.53
   4  -5  -1 1359.90    8.00
  -9   1   2  227.25    4.77
  -8   1   5   -1.05    2.69
  -7   1   6   39.66    3.38
  -5  -4  -7   19.55    4.29
  -2  -5  -7   94.01    3.99
  -2  -1   9   74.38    3.82
   1  -7  -6   35.43    3.14
   1  -1   6  726.21    7.78
   2  -7  -5   48.94    3.47
   4  -4   2 2597.24   14.50
   5  -8   1  108.68    4.46
   5  -7   2  155.72    4.98
  -3  -3  -6  479.00    6.62
  -3   1   6  133.56    4.07
  -2   1   5  346.34    4.91
   4  -8  -2   37.88    3.53
  -6   1   7  135.72    3.44
  -4   1   7   74.98    3.58
  -2   0   8   23.00    3.33
  -1   0   7  251.38    4.48
   0  -6  -6   11.19    3.27
   3  -6  -3  498.18    5.35
   3  -3   0  583.27    7.06
  -9   1   0   60.59    4.59
  -8   1  -1  389.74    7.30
  -7  -3  -6   12.93    5.10
  -6   2   2  918.91    7.18
  -5   2   3 1957.39    9.10
   3  -3   6  515.72   12.96
  -7   2   3  436.98    5.32
  -6   2   4  761.84    5.99
  -4  -5  -7   21.45    3.72
  -3  -6  -7   34.50    3.75
  -3  -2  -5  540.51    7.29
  -3   0   9   54.03    3.74
  -2  -4  -6   23.20    3.58
  -1  -5  -6  230.50    4.68
  -1   1   2 6027.80   20.10
  -1   1   4  857.46    7.14
   0   0   6  819.27    7.03
   1  -6  -5   79.73    3.18
   2  -6  -4  765.16    5.81
   3  -8  -3   98.14    3.93
   3  -5  -2  748.84    5.96
   4  -7  -1  195.22    4.38
  -7   2   5   49.64    3.56
  -5  -3  -6    6.25    4.24
  -5   1   8  107.17    3.59
  -5   2   1   38.60    3.94
  -5   2   5  124.85    3.46
  -4   2   2  543.34    5.70
  -4   2   4  120.86    3.44
  -3  -1  -4  928.88   10.17
   1  -8  -5    1.69    3.51
   2  -8  -4   20.97    3.52
   3  -4  -1 3109.84   11.58
   4  -6   0  121.63    4.46
   4  -5   1 1341.15    9.06
   4  -5   5   72.08    6.91
  -8   2   2   71.48    3.70
  -8   2   4   23.73    3.43
  -7   2   1  405.35    5.67
  -6   2   6   71.10    3.39
  -2   1   7  342.09    4.77
   0  -5  -5  900.80    7.02
  -5   1  -2 1354.84   15.32
  -4   2   6   25.68    3.30
  -3   1   8    5.92    3.13
  -3   2   3 1178.31    7.29
  -1  -7  -6   33.34    3.70
   1  -5  -4   98.81    3.80
   2  -5  -3 1937.05    9.07
   4  -8   0   21.38    3.44
   4  -6   6   45.15    7.16
  -7   1  -2  122.01    6.35
  -5   2   7  109.17    3.73
  -3   2   5  562.69    5.77
  -2  -3  -5  532.23    6.11
  -1  -4  -5 1054.94    7.46
  -1   1   6  701.91    6.14
   0  -1   9   -0.70    3.63
   1  -2   9   81.02    4.79
   2  -1   3 2065.89   25.31
   3  -7  -2  187.96    4.24
  -6   2   0 1322.37    9.42
  -4  -4  -6   91.01    4.43
  -2  -6  -6   62.13    3.91
   0  -7  -5   88.13    3.69
   1   0   3 3253.26   17.95
   2  -4  -2  570.16    5.58
   4  -5   3  216.13    6.12
  -9   2   1   72.89    4.43
  -7  -2  -5   44.78    6.21
  -5  -2  -5  124.19    6.11
  -3  -5  -6    5.76    3.21
  -1   0   9    3.20    3.07
   0  -4  -4 3380.64   12.03
   1  -7  -4  536.13    5.79
   1  -1   8  145.35    4.65
   1   0   5 1470.54   10.46
   2  -7  -3  436.02    5.30
   2  -3  -1 6705.94   18.46
   2  -1   5  350.92    7.41
   4  -7   1  187.65    4.43
  -8   2   0   57.83    4.21
  -3   2   1 6530.71   19.77
  -3   2   7  372.77    4.84
  -2   2   4 2483.26   10.27
   0   0   8  535.38    6.46
   1  -4  -3 1320.16    7.99
   2  -3   9    9.72    4.92
   3  -6  -1  485.09    5.34
   4  -6   2   39.86    3.94
  -7   3   4    4.29    3.63
  -6  -4  -6   37.19    4.70
  -6   3   5   23.29    3.36
  -4   2   0   30.75    4.17
  -4   2   8   83.61    3.69
  -2  -2  -4 2564.75   12.64
  -1  -3  -4  930.32    7.11
   3  -8  -1   61.04    3.82
   3  -3   2  244.04    6.68
   4  -8   2   30.60    3.87
  -6   3   3  513.57    5.21
  -5   3   4  181.53    3.49
  -3  -7  -6   14.69    3.79
  -2   1   9   79.78    3.74
  -2   2   6  936.53    6.58
  -1  -8  -5    6.27    3.54
  -1  -6  -5   70.62    3.79
  -1   1   8  152.68    4.56
   0   1   3 3267.02   14.74
   0   1   5 1432.79    8.74
   2  -2   8   99.67    5.20
  -8   3   3   98.67    3.93
  -7   3   2  191.51    4.44
  -7   3   6   15.17    2.83
  -5  -5  -6   74.02    4.65
  -5   3   6    4.86    3.22
  -4  -6  -6   36.67    3.67
  -4   3   5  268.72    4.59
   1  -3  -2 1104.70    7.84
   2  -8  -2   75.56    3.80
   2  -6  -2  900.82    6.71
   3  -9   0   14.11    3.55
   3  -5   0  123.50    3.95
   4  -7   3   82.66    4.29
   4  -7   5  179.32    6.51
   4  -6   4   65.81    4.76
  -6   3   7   45.19    2.91
  -5   3   2  783.23    6.39
  -4   3   3 1246.74    7.62
  -2  -5  -5  118.86    4.06
  -2  -1  -3 1973.65   13.52
  -2   0  -2 3039.81   27.23
   0  -8  -4   15.10    3.54
   0  -6  -4  301.47    4.71
   0  -3  -3 1280.35    8.06
   1  -8  -3   32.98    3.55
   1  -6  -3  840.30    6.47
   1   0   7  271.49    5.22
   3  -4   1 3198.04   13.85
  -9   1  -2  234.29    8.10
  -7   2  -1  412.01    7.25
  -4  -3  -5  232.69    5.21
  -3   2   9    7.75    3.56
  -1   2   5  365.26    4.70
   0   1   7  265.74    5.21
   3  -7   0 1057.60    7.54
  -6   3   1  480.15    5.70
  -5  -1  -4  109.52    6.27
  -4   3   7   43.25    2.92
  -3  -4  -5  240.47    4.79
  -3   3   4 1540.56    8.32
  -3   3   6  510.11    5.28
  -2  -7  -5   37.67    3.67
  -2   2   8  104.16    3.84
  -1  -2  -3 1950.90   11.41
   2  -9  -1   69.27    3.77
  -8   3   1   59.44    4.27
  -5   2  -1   39.23    4.49
  -1   2   3 2047.38   10.34
   2  -1   7  344.03    6.95
  -1  -5  -4  103.58    4.00
  -1   2   7  345.57    4.90
   0  -9  -3   93.65    4.21
   0  -2  -2 2917.01   13.49
   1  -9  -2  242.32    4.93
   2  -5  -1   41.30    3.15
   3  -8   1   57.74    3.59
  -9   2  -1   64.38    5.64
  -7  -1  -4  564.02   11.49
  -7   4   5  179.76    4.48
  -6  -3  -5   21.11    4.49
  -6   4   4   66.36    3.62
  -6   4   6   49.28    3.66
  -3  -6  -5   22.68    3.37
  -1  -7  -4  510.68    5.28
   2  -7  -1  387.59    4.60
   3  -6   1  477.81    5.58
  -7   4   3   94.70    3.60
  -5   4   5   76.14    3.47
  -4   3   1 3228.60   12.73
  -3   3   2  164.81    4.01
  -3   3   8   12.34    2.59
  -2   3   5  557.62    5.22
  -1  -1  -2 6069.08   24.20
   0  -7  -3   77.43    3.77
   0  -5  -3  670.07    6.20
   1  -7  -2  116.60    3.74
   1  -5  -2 1412.09    8.03
  -7   3   0 1097.05    8.75
  -5  -4  -5   66.37    4.12
  -5   4   7   26.55    3.45
  -4  -7  -5  162.65    4.65
  -4  -5  -5   62.74    3.46
  -2  -8  -4   24.88    3.58
  -2  -4  -4  117.15    3.73
  -2   3   7  353.39    4.86
   0   1   9    6.09    3.04
  -5   4   3  239.01    4.35
  -4   4   4   73.40    3.70
  -4   4   6  107.19    3.15
  -2   3   3 1229.59    7.82
  -1   2   9   89.05    3.88
   1   0   9    0.57    3.24
   1   1   6  757.06    7.46
   2  -8   0   53.56    3.70
   2  -4   0   34.03    3.22
   3  -7   2  188.72    4.76
  -8   4   2   31.84    4.09
  -7  -4  -5  161.36    5.72
  -6   4   2   51.47    3.62
  -5  -6  -5    9.18    3.47
  -4  -2  -4  120.59    4.89
  -3  -3  -4 1526.03    9.89
  -2  -6  -4  704.83    6.40
   0   2   6   85.29    3.60
   3  -8   3   92.40    4.36
   3  -5   2  777.30    7.63
   3  -3   8   12.32    7.02
  -9   3   0   12.20    4.78
  -6  -5  -5    1.22    3.82
  -5   3   0  124.03    4.41
  -4   4   8   88.70    3.58
  -3   4   5  263.27    4.42
  -1  -8  -3   29.22    2.80
   0   2   4 1149.19    7.96
   1  -8  -1  391.75    5.06
   1   1   4  895.02    8.00
   2  -9   1   67.95    3.74
   2  -6   0 1363.79    7.82
  -3   4   7   43.00    3.30
  -2   3   9   14.32    2.76
  -1  -4  -3 1295.66    7.65
  -1   3   6  136.53    3.89
   0  -8  -2  740.28    6.02
   0   2   8   25.19    3.15
   1   1   8  147.64    4.56
   2  -1   9   84.59    4.97
   2   0   6   85.02    4.88
  -6   5   5   13.26    3.28
  -3  -7  -4    5.99    3.50
  -1  -6  -3  822.79    6.35
  -1   3   4  974.28    6.75
   1  -9   0   66.64    3.62
   1  -4  -1   81.55    3.73
   3  -4   3 1248.80   10.68
   3  -3   4 1552.55   17.82
  -7   4   1  192.58    4.43
  -7   5   4   69.46    3.53
  -5   5   6   84.65    3.68
  -4   4   2 2652.77   10.51
  -3  -5  -4  167.43    4.12
  -3   4   3 1255.86    7.47
  -1  -9  -2  221.45    4.66
  -1   3   8    4.95    3.14
   0  -9  -1  355.29    5.15
   0  -6  -2  405.84    5.07
   0  -4  -2 1077.43    7.30
   1  -6  -1  102.27    3.57
   3  -6   3  509.74    6.32
  -2   4   6   23.36    2.63
   2  -7   1  401.63    5.12
   3  -7   4    4.42    3.60
   3  -2   7  365.70   10.45
  -6   5   3  394.27    5.16
  -5   4   1 1347.17    8.32
  -5   5   4  210.96    3.76
  -4   5   5   78.95    3.46
  -4   5   7   27.58    3.47
  -2  -7  -3  402.74    5.03
  -2   2   0 6682.41   23.13
  -2   4   4  131.50    4.02
  -2   4   8   86.43    3.59
   2   0   8   22.38    3.83
  -8  -2  -4   21.18    4.92
  -8   2  -2   70.29    6.74
  -6  -2  -4  750.74    9.01
  -5  -7  -4   58.13    3.84
  -5   0  -3  686.42   13.52
  -4  -6  -4   57.92    3.75
  -4  -4  -4   60.06    3.54
  -2  -3  -3 1164.10    7.93
   2  -8   2   63.60    3.49
   2   0   4 1173.34   11.40
  -8   3  -1   58.77    4.83
  -6   2  -2  945.72   12.90
  -6   3  -1  488.87    7.31
  -3  -8  -3   88.00    3.24
  -3   5   6    4.13    2.99
   0   3   7  196.62    4.32
   1  -7   0   -0.63    2.83
   1   2   7  355.45    5.48
   2  -5   1   35.92    3.08
   3  -7   6   10.30    4.22
  -7   5   2  163.35    4.17
  -5  -3  -4  167.34    4.67
  -2  -5  -3 1777.63    8.57
  -2   3   1 6782.85   18.64
  -1  -7  -2  117.85    3.25
  -1   4   7   73.97    3.51
   0  -7  -1  613.53    5.59
   0   3   5 1103.67    6.99
   1   2   5  348.18    4.92
   3  -5   4  192.43    5.57
  -8   4   0   24.86    4.04
  -6  -6  -4   69.92    4.02
  -5  -5  -4  179.21    4.07
  -4   5   3  219.92    3.99
  -2  -8  -2   61.46    3.49
  -1   4   5 1098.34    7.17
   1  -8   1  381.31    5.23
   3  -6   5   24.08    4.10
  -6   4   0  122.46    3.93
  -5   5   2  476.79    5.48
  -3  -2  -3 1209.97    9.42
  -3   3   0  624.08    7.15
  -3   5   4  181.22    3.58
  -1  -3  -2 1026.42    7.83
  -1   3   2 1067.06    7.61
   0   2   2 2924.65   13.58
   0   3   9   54.23    3.51
   1  -9   2  214.43    4.60
   1   2   9   82.76    4.10
  -7  -5  -4   59.60    3.63
  -7  -3  -4    6.14    3.68
  -6  -4  -4   57.57    3.53
  -6   6   4   86.76    3.68
  -5   6   5    4.98    2.53
  -3  -6  -3  467.51    5.31
  -2   5   7  103.43    3.56
  -1  -8  -1  360.48    4.88
  -1  -5  -2 1332.24    7.46
   0  -8   0  767.24    6.37
   1  -5   0  438.05    4.87
   1  -3   0 2481.90   12.28
   2  -6   2  919.79    7.01
   2   1   7  344.82    5.67
   3  -6   7   45.86    5.21
  -8   5   1  115.32    4.48
  -4  -7  -3   69.04    3.19
  -4  -1  -3 1297.39   11.86
  -4   6   6   51.34    2.89
  -2  -9  -1   57.43    3.18
  -2   4   2  590.30    5.75
  -2   5   5  123.72    3.21
  -1  -9   0   59.06    3.53
   0  -9   1  334.40    4.96
   0  -5  -1   75.36    3.28
   0  -3  -1  678.32    6.61
   2  -8   4   21.54    3.24
  -6   5   1  254.88    4.41
  -3  -4  -3 1134.25    7.64
  -3   4   1 3030.06   11.42
   2  -7   3  415.84    5.60
   2   1   5  359.83    5.84
   3  -2   9   11.71    6.50
  -5   6   3  397.05    4.99
  -4   6   4   68.47    3.39
  -3   6   7   45.21    3.17
  -2  -6  -2  860.99    6.32
  -1   4   3 1369.39    7.76
   0   3   3 1307.48    8.15
   0   4   6 1380.43    7.77
   0   4   8    9.52    3.02
   2   1   9   78.73    4.41
   3  -5   6    6.08    4.49
   3  -4   5  256.26    7.47
  -4  -8  -2   31.83    3.49
  -3   6   5   22.63    3.14
  -1   5   6  265.10    4.13
  -1   5   8  120.62    3.91
   1  -6   1   96.71    3.39
   1   3   6  140.75    3.89
   1   3   8    3.68    2.84
   2  -4   2  563.18    6.87
  -6   6   2  811.19    6.79
  -5  -6  -3  343.91    5.05
  -4  -5  -3  200.96    4.11
  -4   3  -1 3158.99   15.35
  -4   4   0 4678.51   15.75
  -3  -7  -2  165.15    3.56
  -3   5   2  760.73    5.86
  -2   5   3 2035.05    8.98
   3  -1   6  139.25    7.51
   3  -1   8    7.58    4.67
  -2   6   6   75.69    3.26
  -1  -6  -1   90.54    3.00
   0  -6   0    3.25    2.76
   1  -8   3   31.67    3.18
   1  -7   2  111.92    3.75
   1   2   3 1956.57   10.87
  -4  -3  -3 1138.84    8.37
  -4   5   1 1309.86    7.86
  -3  -8  -1   56.09    3.32
  -2  -7  -1  362.89    4.68
  -2  -4  -2  522.01    5.37
   0   4   4 3413.33   11.56
   2  -7   5   41.13    3.70
   2   2   6  984.70    7.86
   2   2   8  100.17    4.16
  -7   0  -3   83.05    6.91
  -7   4  -1  195.71    5.33
  -7   5   0   38.60    3.80
  -5   7   4   67.55    3.55
  -4   7   5  188.80    4.32
  -3  -9   0   16.27    3.31
  -1   5   4  101.35    3.00
   0  -9   3   85.86    3.80
   0  -7   1  591.57    5.34
   2  -5   3 1885.91   10.88
  -6  -5  -3  328.00    5.11
  -5  -7  -2  130.39    4.01
  -5  -4  -3  194.14    4.52
  -4   6   2   41.95    3.25
  -3   6   3  489.97    4.98
  -3   7   6   12.54    2.96
  -2  -8   0   55.26    3.36
  -1  -9   2  226.17    4.66
  -1  -7   0    1.57    2.43
   0  -8   2  751.11    6.36
   0   5   7   33.62    3.20
   1   3   4  925.47    6.62
   1   4   7   70.06    3.72
   2  -6   4  738.42    6.99
   3  -4   7   45.09    5.83
  -7   6   1  140.12    3.96
  -3  -5  -2  674.02    5.79
  -2  -9   1   60.23    3.13
  -2   6   4  782.38    5.59
  -1  -8   1  364.19    4.82
  -1   6   7  136.17    3.86
   1  -4   1   78.05    3.59
   3   0   7  193.22    6.13
  -5  -2  -3 1833.85   11.52
  -5   5   0  274.06    4.75
  -4  -6  -2   38.69    3.11
  -1  -4  -1   71.15    2.96
   0   5   5  931.30    6.32
   1  -8   5    5.59    3.32
   3  -3   6  510.45   12.03
  -7  -4  -3   70.64    3.68
  -7   3  -2  187.53    7.02
  -5  -8  -1   92.26    4.03
  -5   4  -1 1324.48    9.60
  -5   6   1  243.90    4.36
  -1   6   5   75.34    3.37
   0  -4   0  706.28    6.31
   1   4   5 1127.37    7.02
   2   3   7  346.69    5.31
   3   0   9   51.60    4.87
  -8  -3  -3   90.56    4.48
  -8  -1  -3   33.00    5.07
  -6  -3  -3  434.77    6.22
  -6  -1  -3  820.18    9.77
  -4   7   3   84.08    3.45
  -3   7   4    4.47    2.43
   2   3   9   10.54    3.32
  -6  -6  -2  667.38    6.37
  -5   7   2  150.73    3.75
  -4  -7  -1  163.15    3.90
  -2  -5  -1   39.34    3.05
  -2   7   5   47.19    3.06
   1  -7   4  539.09    5.72
   1  -5   2 1375.48    8.48
   2   2   4 2665.39   12.27
  -7  -2  -3  411.95    6.72
  -4  -8   0   20.99    3.14
  -3  -6  -1  428.57    4.93
  -3  -3  -2  148.41    4.05
   0   6   6    8.89    2.69
   1  -6   3  822.64    6.72
   1   5   8  110.74    3.73
   2  -6   6   71.47    4.34
   3   1   8    6.13    3.68
  -5  -5  -2  414.78    5.07
  -2   5   1   35.31    2.82
  -1   4   1   81.56    3.50
  -1   5   2 1410.11    7.60
  -1   7   6   34.08    3.08
   0  -8   4   19.06    2.98
   1   5   6  247.44    4.18
   2   3   5  563.06    5.71
  -6  -7  -1  111.88    4.02
  -6   6   0  187.58    4.33
  -4  -4  -2 2376.80   10.11
  -4   2  -2  558.64   11.41
  -3  -8   1   50.98    3.18
  -3  -7   0  959.56    6.77
  -2   6   2  881.31    6.29
  -1  -5   0  413.55    4.49
   0  -5   1   77.92    2.96
   0   4   2 1080.10    7.02
   2  -3   3 1270.67   10.93
   2   1   3 1958.78   12.77
   2   4   8   81.56    3.51
   3   1   6  139.57    4.98
  -8   5  -1  107.90    4.89
  -7  -5  -2  133.51    4.35
  -6   5  -1  249.32    5.54
  -6   7   1  131.83    4.00
  -3   6   1  476.97    5.04
  -2  -8   2   64.06    3.35
  -2  -6   0 1216.94    7.14
  -2   4   0   27.65    2.92
  -1  -8   3   29.58    3.31
  -1   6   3  802.35    5.61
   0  -7   3   70.96    3.44
   0  -6   2  383.49    4.74
   0  -2   0 2422.46   13.68
   0   5   3  644.52    5.38
   3  -3   8   12.07    6.74
  -3  -1  -2 1020.53    9.84
  -3   5   0  114.26    3.64
  -3   7   2  189.46    3.87
  -2  -7   1  360.89    4.54
  -2   7   3  426.36    4.72
  -1  -7   2  115.17    3.51
  -1  -6   1   97.27    3.22
   0   3   1  646.37    6.34
   1  -7   6   32.33    3.50
   2  -5   5  121.83    4.27
   2   4   6   23.94    3.06
   3   0   5 1113.28   12.26
   3   2   7  347.23    5.77
   3   2   9   13.04    3.97
  -5  -6  -1  219.66    4.06
  -5   3  -2  762.26   10.40
  -1   3   0 2325.91   11.91
  -1   7   4  552.18    5.29
   0   6   4  293.29    3.92
   1   4   3 1264.90    7.30
   1   6   7  140.38    3.76
   2  -4   4  123.99    4.76
  -8  -4  -2   28.63    3.56
  -4   6   0  121.95    4.17
  -4   7   1  198.13    4.10
   1   3   2 1048.13    7.49
   1   5   4  100.55    3.38
  -7  -6  -1  108.74    3.86
  -6  -4  -2   38.67    3.23
  -5  -8   1   86.08    3.21
  -5  -7   0   31.76    2.61
  -3   8   3   98.91    2.93
  -2  -3  -1 5868.36   16.79
  -2   8   4   23.24    2.98
   0   7   5   84.44    3.13
   2   5   7  104.80    3.53
   3   3   8   12.51    3.28
  -4  -5  -1 1103.06    6.68
  -4   8   2   32.80    3.13
  -3   4  -1 3046.29   13.30
  -1   8   5    6.87    2.87
   1   6   5   75.11    3.17
  -5  -3  -2  694.92    6.51
  -4  -8   2   29.00    3.09
  -4  -2  -2  526.54    6.43
  -4   5  -1 1305.85    8.89
  -3  -4  -1 2676.07   10.22
  -1  -8   5    1.59    2.82
   1  -6   5   66.01    3.28
  -8   4  -2   32.08    5.94
  -7   6  -1  143.40    5.26
  -6   4  -2   45.03    5.25
  -4  -7   1  173.70    3.82
  -4  -6   0   98.16    3.46
  -3  -8   3   91.46    3.55
  -2  -8   4   26.99    3.12
   0  -7   5   74.61    3.36
   2  -5   7  100.10    4.53
   2   4   4  116.08    3.48
   3   2   5  575.55    6.66
   3   3   6  487.64    5.57
  -8  -5  -1   82.58    3.81
  -7  -3  -2  164.41    4.04
  -6  -5  -1  215.72    4.10
  -5   7   0   40.85    3.20
  -5   8   1  106.57    3.60
   1  -3   2 1086.22    8.93
   1   7   6   38.01    3.09
   2   3   3 1188.66    7.51
   2   5   5  123.41    3.16
  -3  -7   2  179.35    3.82
  -3  -5   0  111.20    3.38
  -1  -7   4  543.79    5.48
  -1  -3   0 2340.03   10.83
  -1   7   2  123.15    3.43
   1  -5   4  105.00    3.50
   3   4   7   41.44    3.12
  -6  -7   1  122.74    3.49
  -6  -6   0  156.95    3.67
  -5   6  -1  253.61    4.76
  -3  -6   1  433.23    4.79
  -2  -7   3  404.34    4.92
  -2  -4   0   33.21    3.07
  -2   7   1  427.79    4.84
  -1   6   1   99.19    3.26
   0  -6   4  300.25    4.45
   0  -3   1  666.84    6.76
   0   6   2  420.49    4.72
   0   7   3   76.85    3.26
   1  -6   7  131.25    4.42
   1  -4   3 1292.95    8.68
   2   6   6   68.93    3.38
  -9  -1  -2  220.93    6.08
  -8  -2  -2   60.98    3.86
  -2   8   2   71.63    2.61
  -1   8   3   30.43    2.49
   0   2   0 2639.84   14.09
  -6  -2  -2  865.36    7.60
  -5  -4  -1 1210.12    7.51
  -3   8   1   54.18    3.36
  -2  -6   2  832.31    6.21
  -2  -5   1   36.79    3.02
  -2   6   0 1350.20    7.46
  -1  -6   3  800.07    6.09
   0   5   1   76.78    2.71
   0   8   4   15.01    2.87
   1   6   3  818.39    5.69
   1   7   4  548.38    5.12
   3   1   4  991.12    9.44
  -7  -4  -1  176.43    3.90
  -5  -7   2  131.49    3.67
  -3   7   0 1054.78    7.05
  -1  -5   2 1362.56    7.44
  -1  -4   1   77.24    3.32
  -1   5   0  451.03    4.72
   0  -5   3  645.25    5.79
   0  -4   2 1122.19    7.49
   1   5   2 1349.77    7.06
   2  -4   6   25.06    4.02
   3   4   5  256.17    4.23
  -5  -6   1  210.80    3.87
  -5  -5   0  251.43    4.08
  -1  -7   6   31.61    3.20
   1   8   5    6.94    2.81
   3   5   6    8.47    2.67
  -7  -6   1  116.76    3.91
  -7  -5   0   34.46    3.42
  -7   5  -2  159.70    6.26
  -6   7  -1  144.31    4.55
  -5  -1  -2 1384.08   10.18
  -4  -7   3   68.31    3.29
  -4  -3  -1 2830.35   10.99
  -4   0  -2 1159.95   12.30
   2   5   3 2024.59    8.56
   2   6   4  782.00    5.62
   3   3   4 1595.10    8.92
   4   2   8   87.11    5.09
  -7  -1  -2  121.50    4.85
  -4   4  -2 2673.81   14.44
  -4   8   0   24.92    3.03
  -3   6  -1  497.46    5.59
  -2  -7   5   47.04    3.25
   0  -6   6   15.44    2.87
   1  -5   6  242.20    4.77
   2   7   5   47.42    3.04
   3   6   7   48.86    3.23
  -9   1  -2  225.76    7.19
  -8  -3  -1   53.41    3.23
  -5   5  -2  488.65    6.91
  -3  -7   4    2.11    2.39
  -3  -2  -1 6181.56   19.04
  -2   5  -1   38.15    3.07
   0   4   0  745.11    6.32
   1   4   1   73.47    2.90
   2  -4   8   86.55    5.04
   4   1   7   68.77    5.14
   4   3   7   45.24    4.05
  -6  -3  -1  464.08    5.41
  -4  -6   2   33.72    3.04
  -4  -4   0 4395.55   12.65
  -4   7  -1  193.52    4.10
   2   4   2  531.44    5.14
   4   4   8   81.38    4.32
  -9  -2  -1   64.72    3.99
  -8  -4   0   22.12    3.16
  -8   0  -2  795.43    9.16
  -4  -5   1 1246.08    7.07
  -1  -6   5   69.57    3.22
  -1   8   1  404.44    4.62
  -1   9   2  246.65    4.17
   0   8   2  836.44    5.67
   0   9   3  108.27    3.51
   1  -5   8  111.13    4.57
   3   5   4  183.13    4.03
   3   6   5   23.02    2.89
   4   2   6   22.97    3.95
  -8  -5   1   95.21    3.72
  -6  -6   2  655.08    5.54
  -5  -7   4   51.98    3.56
  -3  -6   3  467.10    4.93
  -3   3  -2  172.79    5.29
  -2  -6   4  711.72    6.02
  -2   9   1   65.09    3.25
   0   7   1  623.26    4.88
   1   7   2  123.06    3.41
   1   8   3   32.79    2.40
   2  -3   5  589.49    7.79
   3  -2   7  368.28    9.74
   3   7   6   16.98    3.00
  -6  -5   1  244.91    4.08
  -6  -4   0  115.59    3.51
  -6   6  -2  816.60    8.65
  -5   8  -1  109.77    4.06
  -4  -7   5  174.92    4.28
  -3  -7   6   12.96    3.15
  -2   8   0   63.64    3.17
  -1   4  -1   74.46    3.53
  -1   7   0    3.63    2.49
   3  -2   9   10.31    5.76
   4   4   6  104.45    3.76
   4   5   7   29.71    3.31
  -9  -3   0   16.29    3.45
  -3  -5   2  679.26    5.55
   0  -5   5  941.63    6.99
   1   6   1  110.59    3.37
   2   7   3  429.54    4.57
   2   8   4   21.88    2.86
   3   2   3 1311.15    8.80
   3   4   3 1212.95    7.20
  -6   0  -2  425.94    7.16
  -5  -6   3  347.91    4.60
  -3  -3   0  544.50    5.73
  -3   9   0   12.43    2.95
  -1  -6   7  144.47    3.86
   0   6   0    7.00    2.69
   1  -4   5 1110.86    8.12
   2   6   2  987.46    6.22
   4   3   5  265.62    4.71
  -7  -2  -1  388.19    5.11
  -5  -2  -1   34.32    3.44
  -4   6  -2   41.38    3.60
  -3  -4   1 2904.74   10.26
  -2  -5   3 1979.61    8.52
  -2   7  -1  435.08    5.24
  -1  -5   4  113.67    3.49
  -7  -5   2  126.97    3.79
  -4  -6   4   59.50    3.16
  -3   5  -2  771.13    7.04
  -3   8  -1   60.85    3.08
  -2  -6   6   60.68    3.36
   3   7   4    0.68    2.97
   4   5   5   65.24    2.98
   4   6   6   54.20    3.22
  -7  -3   0 1052.69    7.42
  -6  -6   4   69.72    3.42
  -5  -5   2  429.41    4.34
  -5   7  -2  154.28    4.52
  -3  -6   5   19.15    2.95
  -1   6  -1  102.57    3.20
   0  -5   7   35.20    2.96
   1   3   0 2573.66   11.01
   2   3   1 6291.57   16.70
   3   6   3  525.79    5.07
  -7  -4   1  190.39    3.80
  -5  -4   1 1202.79    7.11
  -5  -3   0  124.03    3.53
  -2  -4   2  583.03    5.23
   0  -4   4 3346.28   12.20
   0   9   1  370.99    4.48
   1   5   0  518.04    4.96
   1   9   2  239.98    4.23
   2   5   1   40.77    2.96
  -8  -1  -1  395.17    5.72
  -7   1  -2  129.49    5.78
  -2  -3   1 6478.79   16.17
  -1  -4   3 1238.95    7.24
   1  -4   7   70.83    3.71
   1   8   1  434.85    4.70
   2  -3   7  372.64    7.00
   2  -3   9    8.33    4.06
   4   4   4   72.61    3.21
  -8   2  -2   67.13    6.06
  -5  -6   5    7.76    2.40
  -4  -6   6   40.70    3.30
  -4  -5   3  229.25    3.91
  -3  -6   7   47.64    3.27
  -2   4  -2  602.78    6.56
  -1   9   0   64.09    2.73
   0   8   0  866.59    5.90
   1  -3   4  956.72    8.05
   2   8   2   71.60    3.19
   3   3   2  163.87    3.58
   3   5   2  820.94    5.74
   4   1   5 1137.81   11.11
   4   7   5  189.03    3.86
  -9   0  -1  342.15    6.03
  -8  -4   2   31.55    3.27
  -6  -5   3  325.72    4.52
  -3   7  -2  200.84    4.41
  -1  -5   6  261.81    4.24
   0   3  -1  731.75    6.90
   0   5  -1   80.10    2.96
   4   6   4   67.23    3.11
  -8  -3   1   51.25    3.22
  -8  -2   0   56.48    3.13
  -3  -5   4  185.03    3.79
  -2  -5   5  122.40    3.61
  -2   6  -2  996.41    7.16
  -1  -5   8  114.97    4.16
  -1   8  -1  434.36    5.05
   1   7   0    4.21    2.75
   2   7   1  418.05    4.54
   3   8   3   99.26    3.21
   4   2   4  127.26    4.23
   5   4   7   28.83    3.60
  -7  -5   4   61.81    3.55
  -6  -1  -1   96.60    3.99
  -4  -4   2 2260.87    9.19
  -4  -1  -1   78.66    3.55
  -4   8  -2   29.63    3.05
  -2   9  -1   66.64    3.18
  -1  -3   2 1092.62    7.49
   0  -3   3 1376.92    8.75
   3   7   2  202.05    3.56
   5   5   6   84.76    3.84
  -6  -4   2   39.83    3.01
  -5  -5   4  197.29    3.87
  -5   1  -2 1461.23   14.63
   0   7  -1  644.52    5.21
   4   5   3  223.96    3.84
  -9  -1   0   58.31    3.21
  -2  -5   7  107.78    3.67
   0  -4   6 1321.85    8.59
   4   3   3 1263.01    8.22
   5   3   6    4.28    3.13
  -9  -2   1   65.33    3.38
  -6  -5   5    5.36    2.99
  -6  -3   1  463.92    4.91
  -6  -2   0 1302.60    7.61
  -4  -5   5   68.60    3.10
  -4  -3   1 2918.93   10.04
  -4  -2   0   27.01    2.89
  -1   5  -2 1476.59    8.12
   2   4   0   31.20    2.92
   2   6   0 1487.20    7.17
   4   7   3   73.42    3.31
   5   2   7  103.78    5.40
   5   4   5   70.40    3.47
   5   6   5    3.88    3.11
  -7  -4   3   72.07    2.86
  -3  -5   6    6.86    2.27
  -3  -4   3 1157.01    6.65
  -2   8  -2   70.91    3.21
   0  -4   8    7.56    3.18
   1  -2   3 2055.72   12.85
   1   9   0   70.47    3.09
   2   9   1   67.49    2.76
   3   4   1 3216.73   10.52
   3   6   1  477.26    4.70
  -5  -5   6   89.11    3.59
  -5  -4   3  196.05    3.69
  -2  -4   4  121.38    3.21
  -1  -4   5 1093.62    7.01
  -1   7  -2  123.73    3.54
   0  -2   2 3136.00   14.84
   1   4  -1   90.37    3.33
   1   6  -1   96.02    3.14
  -5   6  -3  384.96    6.52
  -4  -5   7   32.46    2.74
  -4   5  -3  230.37    5.71
   0   9  -1  353.40    4.42
   2   8   0   65.87    3.10
   4   6   2   40.92    3.02
   5   5   4  214.09    3.86
  -7  -3   2  179.43    3.40
  -7   0  -1  612.83    6.71
  -6   5  -3  373.46    9.27
  -1   3  -2 1184.94    9.15
   1  -3   6  146.92    4.21
   1   8  -1  402.59    4.50
   3   8   1   52.22    2.44
   4   4   2 2597.82    9.77
   5   7   4   75.64    3.12
  -8  -3   3   82.50    3.42
  -6  -4   4   63.99    3.12
  -5   4  -3  222.34    8.39
  -4   7  -3   82.06    3.92
  -3  -3   2  165.10    3.59
  -3   6  -3  494.00    5.99
  -1  -4   7   73.04    3.38
   0   6  -2  458.50    4.74
   1  -3   8    6.80    3.21
   4   8   2   32.25    3.02
  -7  -4   5  147.95    3.54
  -7  -2   1  396.83    4.76
  -7  -1   0    1.62    3.05
  -5  -3   2  662.94    5.36
  -4  -4   4   59.57    2.71
  -1   9  -2  231.43    4.16
   3   1   2 1081.80    9.46
   5   6   3  338.32    4.23
  -8   1  -1  399.06    6.47
  -3  -4   5  221.37    3.67
  -2  -4   6   29.16    2.88
   0   4  -2 1234.53    7.53
   0   8  -2  857.87    6.24
   3   0   3 1337.17   17.59
   3   5   0  131.66    3.37
   3   7   0 1158.52    6.52
   5   2   5  124.58    4.70
   5   3   4  182.94    3.91
  -9   2  -1   61.90    4.27
  -8  -2   2   63.64    3.26
  -6  -4   6   43.32    3.30
  -5  -4   5   60.58    3.02
  -3   4  -3 1257.69   10.41
  -3   8  -3   88.67    3.48
  -2  -4   8   81.88    3.38
  -2   7  -3  436.00    5.47
   0  -3   5 1114.88    7.81
   2  -2   6  992.59    9.36
   2   5  -1   37.84    2.88
   2   7  -1  398.90    4.38
   4   5   1 1182.22    6.62
   4   7   1  192.83    3.56
   5   4   3  206.53    4.11
  -6  -3   3  417.98    4.63
  -5  -2   1   33.62    2.59
  -4  -4   6   86.11    3.26
  -3  -4   7   40.00    3.06
  -3  -2   1 6684.41   16.76
  -2  -3   3 1162.32    6.72
  -2   5  -3 1997.80   10.55
   2  -2   8   95.00    4.28
  -8  -1   1  377.11    4.68
  -8   0   0  787.28    6.88
  -7  -3   4    4.80    2.76
  -5  -4   7   22.71    2.59
  -5   0  -1   82.16    3.68
  -4  -4   8   76.70    3.71
  -3   0  -1  641.08    8.87
  -1  -3   4  971.77    6.39
   0  -3   9   45.72    3.57
   1   7  -2  120.76    3.26
   2   9  -1   59.81    3.11
   3   9   0    8.19    2.70
   5   7   2  133.30    3.53
   6   4   6   43.72    3.84
   6   5   5    3.06    2.66
  -9  -1   2  227.74    4.38
  -5  -1   0  438.77    5.02
  -4  -3   3 1238.92    6.98
  -3  -1   0 2428.64   12.40
  -1   6  -3  877.68    6.35
   1   5  -2 1424.21    7.41
   3  -1   6  138.99    7.00
   5   5   2  449.04    4.77
   6   6   4   72.94    3.63
  -9   0   1  320.49    4.91
  -9   1   0   60.07    3.91
  -6   2  -2  886.15   11.39
  -1   8  -3   32.61    2.86
   0  -3   7  188.11    3.75
   1   9  -2  240.42    4.14
   3  -1   8    6.98    4.34
   4   2   2  563.66    6.11
  -7  -3   6   14.09    3.00
  -6  -2   2  825.17    5.87
   3   3   0  568.44    5.42
   3   6  -1  502.11    4.65
   3   8  -1   49.50    2.82
   4   6   0  116.54    3.25
   4   8   0   21.84    2.69
   6   3   7   39.67    4.48
  -8  -2   4   18.99    3.00
  -6  -3   5   22.80    2.81
  -5  -3   4  167.57    3.21
  -3  -3   4 1327.11    7.04
   0   7  -3   86.18    3.30
   4   1   3 1298.63   10.67
   4   3   1 3187.08   11.00
  -8   4  -2   26.98    5.40
  -7  -2   3  423.25    4.34
  -6  -3   7   48.94    3.10
  -2  -3   5  525.69    4.78
  -2  -3   9    9.99    2.78
  -1  -3   6  135.11    3.51
  -1  -3   8   10.43    2.57
   1  -2   9   77.86    4.19
   2   6  -2  884.55    5.91
   2   8  -2   66.11    2.88
   5   6   1  227.52    3.77
   5   8   1   99.82    3.21
   6   4   4   60.27    3.02
  -5  -3   6    6.74    2.75
  -4  -3   5  213.48    3.76
  -4  -2   2  527.63    4.96
  -1   4  -3 1322.11    8.48
   0   9  -3   85.14    3.35
   1  -2   5  357.94    5.60
   6   3   5   20.20    3.54
   6   5   3  334.62    4.53
  -7   3  -2  183.64    6.60
  -6  -1   1   96.79    3.11
  -3  -3   8    7.94    2.84
  -2  -3   7  321.20    4.43
   0   5  -3  606.19    5.28
   3   4  -1 3163.38   10.21
   4   4   0 4912.02   12.59
  -8  -1   3   35.34    3.12
  -7  -1   2  121.53    3.48
  -4  -3   7   37.66    2.50
  -3  -3   6  440.67    4.31
  -3   7  -4    6.32    3.11
   1   8  -3   33.76    2.95
   4   7  -1  181.17    3.49
   5   3   2  736.91    6.09
   6   6   2  687.94    5.58
  -7  -2   5   42.44    2.33
  -6   0   0    7.12    3.11
  -6   1  -1   95.10    4.10
  -5  -2   3 1747.36    8.02
  -2   8  -4   18.35    3.31
  -1  -2   3 1890.93    9.71
   1  -2   7  322.49    5.05
   1   3  -2 1078.61    7.24
   1   6  -3  776.71    5.68
   3   7  -2  192.15    3.61
   5   2   3 1803.71   10.59
   5   4   1 1302.25    7.04
   5   7   0   39.50    2.66
  -9   0   3   89.05    3.61
  -6  -2   4  722.42    5.18
  -4   6  -4   60.73    4.31
   0  -2   4 1169.51    7.75
   2   4  -2  524.02    4.62
  -5   7  -4   63.02    4.64
  -2   3  -3 1237.91   10.30
  -2   6  -4  713.48    6.45
  -1   7  -4  517.43    5.40
   4   5  -1 1201.96    6.60
   5   5   0  232.41    3.73
   6   7   1  122.03    3.30
  -8  -1   5    2.89    2.84
  -8   0   2  735.33    6.06
  -7   0   1  573.23    5.30
  -6  -2   6   69.89    2.95
  -4  -1   1   68.57    3.17
  -3  -2   3 1139.76    6.79
  -1  -2   9   72.66    3.62
   0  -2   8   24.52    3.05
   2  -1   9   77.50    4.09
   2   7  -3  368.73    3.98
   3   5  -2  732.09    5.34
   7   5   4   59.59    3.02
  -9   1   2  225.76    4.62
  -5  -2   5  120.31    3.19
   0   2  -2 2866.16   13.78
   0   8  -4   18.18    2.65
   4   8  -2   23.21    2.78
   5   8  -1   85.77    3.09
   6   3   3  455.01    5.61
   6   4   2   35.46    2.87
  -7  -1   4  485.68    4.92
  -5  -2   7   93.89    3.08
  -4  -2   4  110.37    3.34
  -4  -2   8   81.26    3.18
  -3  -2   9   13.42    2.82
   0  -2   6   81.81    3.19
   6   5   1  216.82    3.68
  -1   5   8  123.37    5.42
   1   5   8  115.00    6.46
   3  -4  -1 3364.03   13.04
  -6   3   7   56.33    4.15
  -5  -3   0  128.52    5.89
  -2   3   3 1445.47    9.67
  -1  -8  -1  394.29    7.72
   0   5   7   36.84    5.40
   1  -8  -1  410.76    6.54
   2  -3  -1 7211.17   21.27
   2   3   3    4.36    2.81
   3  -6  -1  534.89    6.18
   3  -1   0 2929.31   13.84
   4  -2   0   39.66    3.75
   5  -7   0   52.98    4.27
   8  -3   3  110.06    4.28
  -6   1   3  951.39    7.33
  -4   4   6  104.63    4.07
   2  -7  -1  430.58    5.93
   5  -5   0  298.59    5.00
   6  -3   1  534.21    6.09
   7  -3   2  206.89    4.64
  -8  -4   2   37.84    4.37
  -7  -6   1  154.73    6.41
  -7  -4   1  213.85    5.89
  -7   0   3  100.95    4.25
  -7   1   4  660.26    6.40
  -6   0   2  470.46    5.70
  -6   2   4  833.16    6.92
  -5   4   7   27.31    3.78
  -3   4   5  282.52    4.86
   3  -9   0   14.72    3.88
   4  -8   0   29.72    3.79
   6  -7   1  159.27    4.41
   8  -2   4   23.20    3.73
  -8   0   4   24.35    3.75
  -7  -1   2  132.96    4.46
  -7   2   5   42.20    3.53
  -5   1   2 1496.33    8.54
  -5   2   3 2006.94    9.63
  -2  -7  -1  420.69    8.88
  -2   5   7  110.40    4.10
   0   4   4 3630.37   17.36
   2  -5  -1   38.15    3.41
   5   3   6    7.29    5.49
   6  -5   1  261.81    4.76
   7  -5   2  164.78    4.51
   8  -1   5    2.05    3.62
  -8  -1   3   38.81    4.00
  -8   1   5    2.13    2.91
  -5   3   4  187.97    4.35
   5  -8   1  117.16    4.45
   5  -2   1   38.67    3.26
  -6  -1   1  103.26    3.92
  -6   3   5   27.23    2.89
  -5   0   1   87.92    3.57
  -2   4   4  129.94    4.28
  -1   5   6  257.78    5.54
   0  -7  -1  634.10    7.30
   1  -6  -1  105.71    4.46
   4  -6   0  123.30    3.97
   4  -4   0 4846.40   14.78
   6  -2   2  942.26    7.14
   7  -2   3  449.98    5.16
   7   1   6   34.68    4.49
  -8  -2   2   77.17    3.84
  -7   3   6   19.21    3.31
  -4   2   2  579.55    5.90
  -4   3   3 1288.94    8.06
  -3  -9   0   10.65    5.80
  -2   0   0 2469.23   16.53
   1  -4  -1   81.31    3.90
   6   2   6   73.52    5.15
   7  -1   4  569.71    6.44
  -7  -2   1  431.32    6.19
  -6  -6   0  194.26    7.92
  -6  -4   0  114.76    5.17
  -5   4   5   66.93    3.84
  -4   1   1   76.69    3.93
  -4   5   7   22.76    3.40
  -3   5   6    6.15    3.13
   0  -3  -1  650.36    9.14
   1  -9   0   70.71    3.90
   2   5   7  101.57    7.20
   3  -7   0 1048.87    7.65
   4  -1   1   94.32    3.93
   5  -6   1  243.84    4.52
   7  -4   3   88.75    4.03
   7   0   5   82.10    3.99
  -6   4   6   47.34    3.81
   1   5   6  243.15    7.30
   2  -8   0   54.13    3.62
   3   0   1  682.90    8.07
   5  -4   1 1361.16    8.06
   6  -6   2  812.19    6.79
   6  -4   2   38.14    3.41
  -4   4   4   73.36    3.49
  -1  -9   0   61.65    4.96
  -1  -6  -1   97.53    5.05
   0  -5  -1   82.52    4.25
   3  -3   0  580.66    6.37
   5  -1   2 1436.23    8.75
   6  -1   3  851.88    7.00
  -8  -5   1  115.56    5.81
  -2   5   5  132.44    4.15
   3  -5   0  117.77    3.80
   4  -7   1  185.78    4.44
   6   0   4  305.76    5.49
   6   1   5   73.23    4.30
  -8   1   3   35.37    3.65
  -8   2   4   27.23    3.40
  -7   2   3  440.53    5.32
  -5  -1   0  453.59    5.78
  -5   5   6   76.09    3.77
  -1   3   2 1071.07    9.07
   0   5   5  937.29    9.85
   4   3   5  243.29    8.95
   5  -7   2  146.74    4.14
   7  -5   4   74.94    4.12
   7  -3   4    5.59    3.58
  -9   0   3   95.68    4.01
  -8  -3   1   57.96    3.84
  -8   0   2  823.95    6.87
  -7   1   2  118.93    3.36
  -7   3   4    4.12    2.57
  -6  -2   0 1325.54    9.22
  -4   5   5   70.53    3.52
  -3   3   2  160.33    3.54
   2  -9   1   71.43    3.89
   3  -8   1   59.48    3.84
   5   2   5  120.82    5.67
  -6   2   2  874.27    6.21
  -6   3   3  492.70    4.96
  -4   0   0  703.86    7.33
  -3   2   1 6656.85   18.21
  -3   4   3 1202.70    7.74
  -3   6   7   48.36    4.10
  -2  -5  -1   41.50    5.42
  -1  -4  -1   76.13    5.30
  -1   4   3 1304.61    9.23
  -1   6   7  138.90    5.56
   2  -6   0 1323.78    8.20
   2  -2   0 6716.20   20.34
   4  -5   1 1248.05    7.59
   4  -3   1 2980.57   11.48
   4   0   2 1089.63    8.46
   5   0   3  659.70    6.86
   6  -5   3  365.18    5.00
   6  -3   3  481.00    5.47
   7  -2   5   49.71    3.56
  -9  -1   2  239.64    4.72
  -7   0   1  624.44    5.89
  -7   4   5  168.11    3.86
  -6   4   4   65.93    3.41
  -4  -8   0   20.75    6.19
   0  -8   0  770.81    7.25
   4  -8   2   32.44    3.04
   5  -5   2  451.87    5.12
   5  -3   2  729.99    6.05
   5   1   4  100.11    4.37
   7  -1   6   36.58    3.98
  -7  -5   0   37.35    5.14
  -7  -3   0 1038.77    8.82
  -6   1   1   94.12    3.08
   1  -7   0   -0.43    3.05
   3   1   2 1021.32   10.28
   3   3   4 1395.27   20.34
   7  -4   5  177.76    4.63
  -8  -1   1  391.53    5.09
  -5   3   2  700.86    5.78
  -5   4   3  212.14    4.25
  -4  -3  -1 2771.24   19.41
  -3   5   4  176.50    3.97
  -2   6   6   67.89    4.14
   2  -4   0   31.60    3.19
   4   1   3 1286.96   10.22
   6  -6   4   81.42    3.81
  -6   5   5    6.08    2.53
  -5   2   1   36.30    3.30
  -4   6   6   46.53    3.51
  -2  -8   0   54.46    4.54
  -1   5   4  100.95    4.28
   3  -6   1  420.71    4.84
   4   2   4  115.09    5.53
   6  -2   4  720.62    6.47
  -5   5   4  205.64    4.29
  -3   1   0 2310.85   11.71
   0  -9   1  329.64    5.71
   4  -6   2   36.47    3.22
   5  -6   3  341.13    4.75
   6  -4   4   64.79    3.44
   7  -3   6   13.31    2.86
  -9  -2   1   69.09    3.63
  -8   3   3   85.35    3.59
  -6   0   0    9.67    2.76
   2  -7   1  378.88    5.00
   3  -2   1 6113.39   17.16
   3   2   3 1133.74   12.80
   6  -1   5   73.45    3.81
   6   1   7  136.30    4.93
  -9   1   2  224.20    4.37
  -8   2   2   70.67    3.35
  -7  -1   0    2.73    2.98
  -3   6   5   21.98    3.09
   1  -8   1  366.52    4.92
   3  -4   1 2854.83   10.70
   5  -7   4   59.03    3.79
   5  -4   3  209.54    4.02
   5  -2   3 1747.79    8.30
   6   0   6   13.00    3.62
  -7   3   2  186.96    3.87
  -7   4   3   75.27    3.30
  -5  -4  -1 1208.77   14.18
  -5   1   0  434.32    4.82
  -5   6   5    3.42    3.02
  -4   4   2 2448.22    9.98
  -2   4   2  516.51    5.81
   0   6   6    9.01    3.52
   1  -5   0  423.87    5.23
   3  -7   2  184.89    3.98
   4  -7   3   69.15    3.43
   4  -4   2 2368.40    9.89
   4  -2   2  503.46    4.96
   6  -5   5    4.68    3.21
  -8  -4   0   22.91    3.91
  -8  -2   0   57.08    3.89
  -8   1   1  384.60    4.89
  -7   2   1  383.49    4.68
  -7   5   4   57.71    3.53
  -4   3   1 3056.07   11.29
  -4   5   3  196.85    3.94
  -1  -7   0    4.61    3.18
  -1   6   5   64.83    3.88
   1  -9   2  223.55    4.69
   1   6   7  129.56    6.28
   2  -8   2   62.72    3.52
   6  -3   5   20.66    3.17
  -9   0   1  356.21    4.94
  -5  -2  -1   33.35    3.60
  -2  -9   1   56.58    4.17
  -2   3   1 6182.03   18.13
  -2   5   3 1821.44    9.56
   0  -6   0    5.87    2.95
   3  -8   3   90.77    3.61
  -6   4   2   37.75    2.60
  -6   5   3  335.50    4.62
  -4  -1  -1   75.97    4.13
  -4   6   4   56.83    3.34
   1  -3   0 2257.34   12.22
   5  -5   4  183.47    3.92
   5  -1   4   96.51    3.46
   6  -4   6   43.62    3.53
  -6  -3  -1  441.89    7.41
  -6   3   1  434.66    4.52
  -3   7   6   18.35    3.10
   2  -5   1   34.28    2.76
   5  -6   5    0.49    3.29
   5   2   7   96.40    4.67
   6  -2   6   63.48    3.24
  -8   0   0  773.56    6.07
  -7   1   0    2.58    2.69
  -6   6   4   76.82    3.49
  -4   2   0   30.78    2.53
  -2   6   4  715.68    6.60
   1   4   3 1203.53   12.59
   4  -5   3  195.45    3.79
   5  -3   4  169.98    3.23
   6  -1   7  131.79    3.99
  -9  -3   0   11.13    3.81
  -1  -8   1  349.58    5.48
   3  -5   2  685.29    5.38
   4  -1   3 1169.89    7.44
   5   0   5  886.61    7.03
   5   1   6  224.28    4.92
   6  -3   7   44.42    3.55
  -9  -1   0   60.74    3.85
  -8   4   2   27.31    3.15
  -6  -1  -1   93.59    4.02
  -6   2   0 1245.61    7.33
  -5   5   2  431.30    4.68
  -4   7   5  159.20    4.14
  -3  -7   0  965.50   10.45
   1  -6   1   95.95    3.24
   4  -7   5  171.11    4.07
   4  -6   4   55.07    3.18
   4  -3   3 1097.53    6.66
  -9   2   1   66.38    3.31
  -8   3   1   51.06    3.11
  -5  -7   0   32.85    6.20
  -5   0  -1   81.27    3.30
  -5   4   1 1189.71    6.95
  -5   6   3  334.71    4.67
  -3   5   2  700.83    5.79
  -2   2   0 6334.59   18.70
  -1  -9   2  213.20    4.42
  -1   7   6   35.01    4.15
   0  -7   1  565.14    5.78
   1   3   2  982.14   13.83
   2  -3   1 5866.76   16.46
   3  -1   2  984.59    7.63
   5  -4   5   67.93    3.21
  -7  -2  -1  375.34    5.58
  -3   4   1 2697.61   10.29
  -3   6   3  459.23    5.24
  -2   7   5   39.78    3.53
   1   5   4   96.33    5.54
   2  -6   2  820.21    6.10
   3  -6   3  450.47    4.48
   3  -3   2  144.55    3.54
   5  -5   6   78.28    3.62
   5  -2   5  122.23    3.45
  -7   4   1  175.44    3.66
  -7   5   2  139.95    3.12
  -5   3   0  108.58    3.45
  -3   0  -1  594.17    6.98
   0  -9   3   97.85    3.74
   0  -8   2  717.77    6.28
   0  -4   0  656.74    7.06
   3  -7   4    5.00    2.37
  -9   1   0   62.25    3.20
  -8   2   0   60.71    3.13
  -7  -4  -1  175.52    5.72
  -5   7   4   60.90    3.39
   0   4   2 1048.36    9.08
   0   5   3  607.06    7.18
   1  -8   3   27.47    3.02
   1  -7   2  115.23    3.59
   2  -8   4   22.08    3.08
   2  -7   3  396.81    4.66
   4  -4   4   66.42    3.22
   4   3   7   40.25    4.28
  -7   0  -1  580.85    5.59
  -6   1  -1   90.06    3.13
  -4   1  -1   95.89    3.43
  -3   3   0  498.51    5.48
  -3   7   4    5.15    2.74
  -2  -6   0 1191.14    9.74
   4   0   4 3120.47   12.33
   5  -4   7   27.50    3.32
   5  -3   6    7.30    2.24
   5  -1   6  215.07    4.12
   5   1   8  101.80    4.50
  -8  -3  -1   54.57    4.03
  -8  -1  -1  368.61    4.91
  -7   3   0  957.88    5.97
  -3  -8   1   56.11    4.09
  -1  -5   0  412.92    5.95
   4  -6   6   44.33    2.90
   4  -5   5   63.84    3.06
   5   0   7   30.91    2.97
  -6   5   1  219.43    3.72
  -6   6   2  679.27    5.52
  -4   5   1 1143.88    6.91
  -4   6   2   41.86    2.93
  -1   5   2 1336.52    8.64
   0   6   4  280.62    5.81
   3  -4   3 1111.45    6.73
   4  -2   4  110.73    3.05
   5  -2   7   97.88    3.35
  -4   7   3   74.13    3.18
  -1   6   3  768.32    6.95
   1  -4   1   70.49    3.19
   3  -7   6   12.65    2.95
   4   1   5  989.60    8.00
   4   2   6   20.86    3.73
   5  -1   8  109.11    4.11
  -9  -2  -1   64.27    3.96
  -8   1  -1  370.16    4.73
  -8   5   1   99.86    3.31
  -6   4   0  105.18    2.78
  -5   2  -1   34.97    2.33
  -4   4   0 4099.01   12.45
   2  -4   2  483.42    4.97
   3  -6   5   18.78    2.81
   3  -5   4  155.63    3.50
  -9   0  -1  333.19    4.59
  -9   3   0   13.87    2.46
  -7   2  -1  367.10    4.51
  -5  -8   1   90.66    5.35
  -1   4   1   71.03    3.24
   0   3   1  619.77    7.63
   1   6   5   65.50    5.23
   3   0   3 1194.34    8.33
   4  -5   7   25.77    3.07
   4  -3   5  233.95    3.75
  -8   4   0   18.07    2.75
  -2  -7   1  358.55    5.36
  -2   6   2  819.56    6.55
   0  -2   0 2292.35   15.38
   2  -7   5   45.11    2.94
   3  -2   3 1159.97    6.84
   4  -4   6   93.39    2.76
   4  -1   5  958.85    6.56
  -7   6   1  125.12    3.37
  -6   3  -1  423.98    4.63
  -5   6   1  213.02    3.69
  -5   7   2  133.51    3.58
  -3   2  -1 5848.24   15.96
  -2  -8   2   60.99    3.62
  -2   5   1   33.65    2.78
  -1   7   4  489.31    6.17
   0  -5   1   75.76    2.98
   1  -8   5    4.55    2.95
   2  -6   4  695.29    5.31
   2  -5   3 1704.78    8.03
  -9   2  -1   62.54    3.06
  -7   5   0   38.37    2.73
  -5   5   0  234.18    3.84
  -2   7   3  391.98    5.23
  -1  -6   1   87.85    3.62
   0  -8   4   18.99    2.86
   0   7   5   73.41    4.58
   1  -5   2 1259.84    6.91
   3  -6   7   44.77    3.22
  -8   3  -1   49.25    3.06
  -4   3  -1 2635.14    9.88
  -1  -8   3   28.79    2.90
  -1  -7   2  106.99    3.82
   1  -7   4  492.04    5.12
   1  -6   3  760.63    5.56
   4  -3   7   44.87    2.88
   4  -2   6   24.00    2.78
   4   0   6 1229.53    7.98
   4   2   8   77.76    3.85
  -7  -1  -2  114.29    3.81
  -6  -2  -2  828.01    7.86
  -6   0  -2  379.43    4.85
  -5  -1  -2 1317.03    8.84
  -3   6   1  429.51    4.66
   0  -7   3   74.44    3.18
   0  -6   2  371.60    4.45
   3  -5   6    2.16    2.63
   3  -3   4 1386.53    7.18
   3   4   7   38.81    4.87
   4   1   7   64.54    3.44
  -8  -5  -1  100.17    7.48
  -8   0  -2  774.81    6.52
  -7   1  -2  115.86    3.40
  -7   4  -1  179.10    3.57
  -5   4  -1 1184.44    6.56
  -3   7   2  168.69    3.58
  -2   4   0   27.40    2.30
  -2   8   4   22.32    3.19
   2   0   2 2850.48   14.06
   3  -4   5  237.86    3.40
  -6   6   0  174.80    3.53
  -6   7   1  122.49    3.42
  -5   1  -2 1284.51    7.39
  -3   5   0  108.08    3.17
  -1   3   0 2258.69   11.40
  -1   8   5    3.30    3.54
   3   1   4  865.75    7.53
   4  -2   8   83.74    3.25
   4  -1   7   59.63    2.91
   4   0   8    7.76    3.01
  -8  -2  -2   68.15    3.78
  -6   2  -2  872.17    5.97
  -4   0  -2 1020.70    7.70
  -3   8   3   80.38    3.25
   2  -6   6   64.44    2.53
   3  -1   4  869.55    6.00
  -9  -1  -2  227.91    4.32
  -9   1  -2  223.64    4.18
  -8   2  -2   70.12    3.10
  -7  -3  -2  180.40    5.45
  -6   5  -1  222.37    3.66
  -4  -8   2   26.10    3.76
  -4  -6   0  104.17    5.08
  -4   7   1  175.71    3.61
   1  -7   6   35.31    2.48
   2  -3   3 1111.43    6.69
   3  -4   7   38.52    2.78
  -8   5  -1   95.28    3.10
  -7   3  -2  174.75    3.51
  -4   6   0   99.71    3.00
  -4   8   2   27.66    2.76
   2  -5   5  115.05    2.74
   2  -4   4  112.02    3.31
  -4  -7   1  170.56    4.97
  -4   2  -2  513.76    4.93
  -3   4  -1 2755.02    9.88
  -1  -8   5    0.47    2.78
   3  -3   6  458.56    4.41
   3  -2   5  528.81    4.68
   3   2   5  527.46    6.72
   3   3   6  467.62    7.41
  -5   3  -2  676.54    5.00
  -4  -2  -2  528.95    7.86
  -4   5  -1 1181.85    6.58
  -3  -8   3   84.48    3.64
  -2  -8   4   22.54    2.81
   0  -7   5   75.26    2.99
   1  -6   5   69.86    2.48
   1   7   6   31.14    6.15
   3  -3   8   14.71    2.73
  -8   4  -2   29.39    2.87
  -7   6  -1  121.94    3.36
  -6   4  -2   35.56    2.80
  -5   7   0   37.98    2.85
  -5   8   1   89.09    3.23
  -2   3  -1 5961.33   15.45
   1  -3   2 1006.44    6.79
   2  -5   7  103.82    2.81
  -5  -3  -2  709.24   10.10
  -5   6  -1  224.29    3.54
  -1  -7   4  507.85    5.26
  -1  -3   0 2271.16   14.07
   1  -6   7  143.50    3.64
   1  -5   4   99.33    2.73
   3  -2   7  330.94    4.20
   3  -2   9    9.34    2.86
   3   0   5 1055.90    6.89
  -3  -7   2  167.07    4.01
  -3   1  -2 1026.63    7.40
  -1   7   2  110.64    3.72
   0  -6   4  291.28    3.94
   1  -4   3 1224.01    6.44
   2  -4   6   24.40    2.60
   3  -1   6  130.02    3.28
   3   3   8   10.14    3.50
  -8   1  -3   35.36    3.19
  -7   0  -3   81.24    3.45
  -7   5  -2  144.40    3.27
  -3  -5   0  113.93    4.77
  -2  -7   3  400.34    4.54
  -2   7   1  382.23    4.57
  -1   6   1   93.30    3.17
   0  -3   1  629.21    6.42
   2  -4   8   83.98    3.10
   2  -1   3 1920.17    9.43
   3  -1   8    6.52    2.77
   3   2   9    9.34    3.20
  -7   2  -3  410.55    4.56
  -6   1  -3  807.09    5.98
  -6   7  -1  115.25    3.33
  -4   4  -2 2273.37    8.97
  -3  -6   1  431.32    5.52
  -2   6   0 1289.96    7.02
  -2   8   2   63.60    3.18
  -1   8   3   28.59    3.45
   0  -5   3  612.16    4.95
   0   6   2  373.48    5.61
   2  -3   5  539.76    4.86
   3   0   9   50.14    3.02
   3   1   6  132.09    3.74
   3   2   7  329.97    5.33
  -9   0  -3   94.45    3.41
  -8  -1  -3   32.72    3.36
  -8   3  -3   92.04    3.11
  -6  -7   1  116.79    4.98
  -5   5  -2  426.09    4.01
  -3  -1  -2 1001.15    9.16
  -3   3  -2  146.91    3.41
  -3   7   0  982.21    6.21
  -3   8   1   56.09    2.85
  -2  -4   0   29.84    3.68
  -1  -7   6   31.35    2.94
  -1  -6   3  784.29    5.73
   0  -4   2 1048.87    6.69
   0   2   0 2450.79   14.91
   0   7   3   77.93    4.26
   1  -5   6  235.55    3.68
   2  -2   4 2506.46    9.30
   3   0   7  188.16    3.74
   3   1   8    7.68    2.95
  -6  -1  -3  802.44    6.92
  -6   3  -3  461.13    4.56
  -2  -6   2  841.46    6.31
  -1   5   0  431.07    4.76
   0  -6   6   14.41    2.60
   0   5   1   81.73    3.46
   1  -5   8  113.08    3.25
   2  -3   9   10.80    2.97
  -8  -4  -2   29.11    5.05
  -7   4  -3   72.92    2.90
  -6   6  -2  702.33    4.98
  -5   0  -3  634.54    5.98
  -5   2  -3 1800.96    7.77
  -4   8   0   23.04    2.70
  -3   6  -1  446.93    4.36
  -2  -5   1   35.48    3.16
  -1  -5   2 1359.05    7.49
  -1  -4   1   73.98    3.62
   2  -3   7  342.71    4.18
   2   1   3 2019.04   11.80
  -6  -6   0  182.62    6.69
  -4   7  -1  187.29    3.62
  -2   5  -1   35.47    2.43
   1  -4   5 1018.57    6.00
  -7  -2  -3  421.13    6.66
  -2  -7   5   47.80    2.96
   0   8   4   13.77    3.98
  -6   5  -3  352.54    4.24
  -5   4  -3  200.80    3.27
  -5   8  -1  105.39    3.31
  -4   1  -3 1241.51    7.17
  -4   6  -2   36.36    2.73
  -1  -6   5   79.37    2.90
   0  -5   5  919.83    5.97
   1  -4   7   66.26    2.88
   2  -2   6  946.57    5.78
   2  -2   8   97.47    3.22
   2   5   7  101.32    5.83
  -5  -7   2  142.62    4.30
  -5   7  -2  152.20    3.26
  -4   3  -3 1145.92    6.41
  -3  -7   4    4.72    2.63
  -3   5  -2  695.91    5.29
   1  -3   4  953.55    5.95
   1   6   3  826.29   10.02
   2  -1   9   74.01    3.22
  -8   2  -4   21.97    2.80
  -4  -7   3   73.84    3.74
  -1  -6   7  145.99    3.20
  -1   4  -1   75.03    3.18
   0  -5   7   33.05    2.38
   1   5   2 1416.78   11.66
   2  -1   5  358.67    3.95
   2   0   4 1180.06    7.19
  -7   1  -4  540.59    5.07
  -7   3  -4    6.88    2.67
   0   4   0  739.53    6.58
   1  -2   3 2007.39    8.87
   2  -1   7  355.21    4.21
  -8   0  -4   20.91    2.77
  -6   2  -4  774.34    5.72
  -5   6  -3  357.03    4.11
  -3  -7   6   16.03    2.99
  -2  -6   4  763.79    5.85
  -2   0  -2 2994.62   14.48
  -2   4  -2  520.74    4.58
   0  -4   4 3351.50   10.23
   1  -3   6  147.60    3.21
   1  -3   8    7.25    2.26
   2   1   9   81.34    3.64
   2   3   9   13.46    3.37
  -6   4  -4   61.64    2.91
  -4   5  -3  204.59    3.22
  -3   2  -3 1210.28    6.89
  -3   9   0   12.64    2.56
  -2   8   0   53.48    2.80
  -2   9   1   62.40    3.28
  -1  -5   4  105.76    3.05
   1  -2   9   88.05    3.22
   1   7   4  557.99    9.68
   2   0   8   24.82    2.58
   2   4   8   86.30    4.30
  -8  -3  -3   95.71    5.12
  -7   5  -4   60.48    2.65
  -6   0  -4  323.92    4.77
  -5  -2  -3 2030.78   12.88
  -4  -1  -3 1369.31    9.21
  -3   8  -1   57.87    2.95
  -2  -6   6   73.74    3.18
  -2   7  -1  408.12    4.56
  -1  -5   8  116.67    3.65
  -1   7   0    1.06    2.57
  -1   8   1  391.31    4.75
   0  -4   8    6.68    2.27
   2   0   6   86.14    2.98
   2   2   4 2816.20   14.12
  -5  -6   1  240.96    5.38
  -5   1  -4  109.47    3.18
  -5   3  -4  176.80    3.09
  -4  -7   5  179.27    3.91
  -3  -6   3  487.39    5.09
  -3   4  -3 1186.70    6.38
  -3   7  -2  191.60    3.47
  -1  -5   6  251.52    3.75
  -1   9   2  241.70    4.79
   0  -4   6 1369.96    6.64
   2   2   8   99.86    3.66
  -7  -1  -4  564.22    6.20
  -4  -6   2   36.73    3.17
  -4   8  -2   25.61    2.33
   0  -3   3 1362.21    7.21
   0  -3   9   55.81    3.20
   1  -2   7  367.83    4.08
   2   1   5  362.91    4.61
   2   1   7  338.46    4.45
   2   4   6   25.40    4.03
  -6   6  -4   78.86    2.98
  -5  -7   4   69.91    3.05
  -5   5  -4  203.49    3.44
  -2   6  -2  916.76    5.80
  -1   6  -1  103.82    3.04
   0   7   1  655.29    6.15
   1  -2   5  360.57    3.79
   2   3   7  360.69    5.61
  -4   2  -4  122.77    3.00
  -4   7  -3   80.89    2.96
  -3  -6   5   28.01    2.66
  -3  -6   7   47.08    3.33
  -3   0  -3 1340.38    8.39
  -2  -5   3 2016.90    8.53
  -1  -4   3 1356.53    6.98
   0   8   2  816.73    7.61
   1  -1   8  154.59    3.41
   2   2   6 1043.57    7.58
   2   3   5  605.09    7.35
  -8   1  -5    6.03    2.91
  -7   2  -5   48.82    2.83
  -7   4  -5  170.13    3.70
  -4   4  -4   73.97    2.58
  -3   6  -3  509.16    4.57
  -1   3  -2 1129.78    6.98
   0  -3   7  210.22    3.42
   0   6   0    9.28    2.95
   1   0   9    2.03    2.43
   1   4   1   82.90    4.04
  -8  -2  -4   23.36    3.69
  -6  -3  -3  561.42    9.34
  -6   3  -5   23.26    2.73
  -2  -5   7  116.06    3.18
  -2   3  -3 1248.70    7.01
  -1  -4   7   80.17    3.05
   0  -3   5 1211.44    6.47
   0  -2   2 3264.93   12.19
  -5   7  -4   68.17    2.91
  -3  -5   2  798.66    6.50
  -2  -5   5  136.34    3.35
  -1  -4   5 1180.83    6.42
   1  -1   4  967.01    6.03
   1  -1   6  802.89    5.20
  -6   1  -5   76.60    3.06
  -6   5  -5    6.90    2.12
  -4  -6   4   64.96    2.91
  -4  -6   6   51.48    3.00
  -4   6  -4   63.46    2.45
  -2   5  -3 2020.13    8.30
  -1   5  -2 1497.97    7.05
   0  -2   8   27.54    2.73
   0   3  -1  739.48    6.63
   0   9   3  103.01    4.49
  -7   0  -5   87.31    3.61
  -5  -5   0  294.72    6.25
  -5  -1  -4  113.34    3.86
  -5   2  -5  140.89    3.41
  -5   4  -5   72.63    2.87
  -4   0  -4 3780.77   13.11
  -3   3  -4 1616.09    7.38
  -2   9  -1   73.45    3.04
   0  -1   9   -1.73    2.64
   1   2   9   78.40    3.17
  -7  -6   1  132.19    4.77
  -5  -6   3  381.27    5.12
  -4  -5   1 1399.60    9.02
  -3   5  -4  192.34    3.40
  -2  -4   2  630.43    5.71
  -2  -4   8   90.92    2.78
  -2   1  -3 2241.12    9.98
  -2   8  -2   71.71    2.94
  -1  -3   2 1196.27    7.46
  -1  -3   8    6.60    2.10
  -1   9   0   70.79    3.26
   0   5  -1   93.57    2.92
   1   0   7  291.22    3.84
   1   1   8  162.57    3.31
  -6  -6   2  815.30    7.28
  -5   6  -5    2.28    2.62
  -3  -5   6    6.01    2.60
  -3   8  -3  104.65    2.60
  -1  -2   9   92.85    3.13
  -1   8  -1  425.11    4.50
   0  -2   6   97.78    3.04
   1   0   3 3697.54   13.59
  -8  -5  -1  110.06    6.79
  -8  -1  -5    4.61    3.22
  -7   3  -6   17.85    2.76
  -6  -2  -4  891.55    8.67
  -5  -6   5    4.94    2.67
  -4   3  -5  261.00    3.66
  -3  -5   4  202.23    3.53
  -3   1  -4 1049.35    6.47
  -2  -3   9    9.62    2.81
  -2   7  -3  495.70    4.52
   0  -2   4 1322.13    6.76
   1   7   2  141.66    4.89
  -4   5  -5   73.09    2.42
  -3   7  -4    5.39    2.44
  -2  -4   6   27.62    2.55
  -1  -3   6  168.86    3.21
  -1   7  -2  132.79    3.26
   1   0   5 1649.92    7.64
   1   5   8  126.67    4.64
   1   6   1  109.99    3.90
   1   7   6   39.82    5.80
  -6   4  -6   54.65    2.56
  -4  -5   7   30.83    2.88
  -2  -4   4  141.31    2.92
  -1  -3   4 1090.67    5.98
   0   8   0  887.38    6.68
   1   3   8    6.09    2.75
  -7   1  -6   45.15    3.22
  -6  -6   4   86.60    3.13
  -6   2  -6   76.86    2.79
  -5   0  -5 1096.64    7.33
  -2   4  -4  134.80    2.87
  -1   4  -3 1491.73    6.76
   0  -1   7  289.93    3.34
   0   1   9    1.16    2.33
   0   7  -1  702.18    5.80
   0   9   1  379.36    5.40
  -5   3  -6    7.18    2.43
  -5   5  -6   84.23    2.95
  -4  -5   3  243.33    3.93
  -4  -5   5   62.26    2.73
  -4   1  -5 1200.58    7.00
  -4   7  -5  182.10    3.18
  -3  -4   1 3439.26   13.16
  -3  -4   7   48.01    2.59
  -3   4  -5  271.16    3.69
  -2   6  -4  817.78    5.36
  -1   6  -3  841.54    5.55
   0   0   8  587.54    5.14
   1   1   6  822.86    5.85
   1   2   7  363.87    4.44
   1   6   7  132.40    5.11
   1   8   3   33.32    4.80
  -6  -1  -5   68.23    3.48
  -4  -4   8   86.52    3.38
  -2  -3   7  385.37    4.19
  -2   2  -4 2898.34    9.85
  -1  -2   7  376.24    4.03
   0   4  -2 1244.70    7.00
   1   5   0  519.12    5.69
  -5  -5   6   89.61    3.15
  -3   6  -5   22.08    2.17
  -1   2  -3 2002.56    8.68
  -4   4  -6  107.98    3.03
  -3  -3   8   16.03    2.55
  -3   2  -5  642.61    5.12
  -1  -1   8  173.46    2.96
  -1   0   9   -2.49    2.53
  -1   9  -2  255.96    4.34
   0  -1   5 1721.75    7.39
   0   3   9   57.36    3.02
   0   6  -2  465.35    4.51
   1   1   4 1084.10    7.49
   1   4   7   80.54    3.42
  -5  -5   2  509.94    5.42
  -4   6  -6   49.45    2.95
  -3  -4   5  297.88    3.40
  -2  -2   8  115.25    2.73
  -2  -1   9   93.48    3.07
  -2   8  -4   22.12    2.59
   0  -1   3 3832.63   12.35
   1   3   0 2813.19   14.62
  -6   0  -6   13.83    2.94
  -6   3  -7   48.97    2.93
  -5  -5   4  228.79    3.62
  -5   1  -6  267.48    4.06
  -3  -4   3 1398.92    7.04
  -3  -2   9   11.00    2.22
  -2  -3   5  639.37    4.72
  -1  -2   5  416.19    4.09
  -1   8  -3   32.55    2.65
  -7  -5   0   38.90    3.93
  -7  -3  -4    3.40    4.43
  -7  -2  -5   51.16    3.97
  -6  -5   1  265.35    5.14
  -4  -4   6  119.29    3.08
  -4   2  -6   26.95    2.62
  -2   5  -5  129.00    2.72
  -1   5  -4  115.63    2.66
   0   0   6  952.92    5.70
   0   2  -2 3467.09   12.81
   0   2   8   27.81    2.40
   1   3   6  156.52    3.82
   1   7   0    1.33    2.50
  -6  -5   5    4.76    2.43
  -5  -4  -1 1456.22   13.66
  -5  -4   7   22.89    2.76
  -5   4  -7   29.57    2.72
  -3   5  -6   10.40    2.41
  -2  -3   3 1408.53    7.03
  -2   3  -5  611.82    5.03
  -2   7  -5   46.88    2.49
  -1   3  -4 1044.07    6.23
   0   1   7  299.65    3.84
   0   8  -2  870.21    6.40
   0   9  -1  372.46    4.67
   1   2   5  403.05    4.96
   1   8   1  443.81    6.17
  -3   3  -6  517.42    4.80
  -3   7  -6   10.99    2.44
  -1  -2   3 2315.88    9.11
  -1   7  -4  600.94    4.96
   0   5  -3  720.92    5.19
  -7  -1  -6   39.24    3.08
  -6  -5   3  386.55    4.70
  -4   5  -7   24.38    2.62
  -3  -3   6  562.68    4.46
  -1  -1   6  837.96    5.30
  -1   2   9   90.10    3.09
   1   4  -1   89.42    2.99
   1   5   6  279.70    5.91
   1   6  -1  110.51    3.17
  -7  -5   4   72.62    3.03
  -6   1  -7  141.26    3.58
  -5   2  -7  106.13    2.99
  -4  -4   4   78.44    2.82
  -4  -3   7   46.28    2.65
  -3  -1  -4 1099.51    8.07
  -2  -2   6 1122.31    6.06
  -1   1   8  165.39    3.35
   0   3  -3 1481.81    7.64
   0   4   8    5.70    2.66
   0   7  -3   93.97    2.90
  -7  -5   2  161.49    3.84
  -4  -4   2 2912.19   11.15
  -4   3  -7   43.42    2.60
  -1   0   7  283.35    3.56
   1   9   2  235.41    5.83
  -8  -5   1  106.13    3.77
  -6  -4   6   49.92    2.98
  -5  -4   5   82.57    2.74
  -4  -2   8  100.36    3.09
  -4  -1  -5 1201.64    8.34
  -3  -2   7  375.26    3.95
  -3   0  -5 1242.35    7.38
  -2  -1   7  387.75    4.13
  -2   0  -4 1267.36    7.63
  -2   1   9   87.88    2.62
  -2   4  -6   28.69    2.42
  -2   6  -6   73.97    2.32
  -1   4  -5 1175.69    6.49
  -1   6  -5   72.89    2.29
   0   0   4 1076.97    6.70
  -4  -2  -4  140.77    4.70
  -3  -1   8    5.87    2.30
  -3   0   9   57.69    2.53
  -3   4  -7   39.06    2.53
  -3   6  -7   43.24    2.74
  -2  -1  -3 2277.77   12.54
  -2   0   8   24.04    2.17
   0   6  -4  338.72    3.86
   1   5  -2 1578.18    7.87
   1   8  -1  417.61    5.05
  -4   0  -6 1433.85    8.29
  -3  -3   4 1614.82    7.00
  -3  -2  -3 1379.78   12.32
  -3   1  -6  149.81    3.38
  -2   1  -5  387.50    4.03
  -1   8  -5   -0.50    2.28
   0   3   7  208.86    3.70
   0   4  -4 3780.36   11.12
   0   9  -3   96.47    3.22
   1   2   3 2338.43   13.59
   1   7  -2  131.13    3.46
   1   9   0   60.96    3.33
  -6  -3   7   52.88    3.12
  -3  -3   0  638.38    7.74
  -1   1  -4  996.25    6.41
   1   4   5 1218.97    9.41
  -7  -4   5  187.59    3.85
  -5  -4   3  220.93    3.60
  -5  -3   6    8.01    2.28
  -5  -1  -6  259.12    4.70
  -4  -3   5  272.63    3.47
  -4   4  -8   73.87    3.14
  -2  -2   4 2902.43    9.35
  -2   2  -6 1051.29    6.44
  -1  -1   4  991.31    5.81
  -1   0  -3 3551.99   13.91
  -1   3   8    6.90    2.59
   0   1   5 1615.43    7.87
   0   2   6   91.60    2.90
   0   8  -4   14.11    2.36
  -6  -4   4   68.56    2.71
  -5  -4   1 1385.42    8.56
  -5  -2  -5  139.71    4.50
  -5   0  -7   32.52    3.05
  -4   1  -7   74.30    2.88
  -3  -3   2  178.14    3.25
  -3   2  -7  356.57    4.48
  -2   3   9   12.89    2.42
  -2   5  -7  100.54    2.94
  -1   2  -5  377.75    3.96
  -1   5  -6  247.16    3.64
  -1   7  -6   36.91    2.56
   0   5   7   36.78    3.36
   1   3   4 1085.35    8.96
   0   0   2 1875.87   11.25
   0   5  -5  976.90    6.23
   1   3  -2 1161.45    7.46
   1   6  -3  882.09    5.88
   1   6   5   78.39    4.81
  -5  -2   7  110.93    2.69
  -5  -1   8  127.80    3.38
  -3  -2   5  604.08    4.82
  -3   2   9    9.00    2.54
  -1   2   7  364.07    4.25
   0   7  -5   81.76    2.93
   1   9  -2  219.57    4.18
  -7  -3   6   12.60    2.74
  -5   1  -8   97.94    3.49
  -4  -2   6   28.21    2.00
  -4   2  -8   78.74    3.11
  -2  -1   5  385.70    4.02
  -2   2   8  104.50    3.08
  -2   3  -7  339.24    4.10
  -1   0   5 1540.27    7.01
  -1   1   6  770.04    5.46
  -1   3  -6  147.06    3.09
  -1   5   8  119.99    3.88
   1   4  -3 1365.68    6.88
   1   8  -3   33.20    2.53
  -8  -4  -2   28.05    4.62
  -7  -4   3   81.05    2.95
  -6  -4   2   41.43    2.67
  -6  -1  -7  131.48    4.43
  -4  -1   7   74.36    2.83
  -4   0   8    7.54    2.16
  -3   1   8    9.58    2.19
  -3   3  -8    7.50    2.35
   0   2  -4 1213.31    6.58
  -6  -4   0  121.62    4.23
  -6  -3   5   20.79    2.57
  -6  -2  -6   71.41    4.22
  -4  -3   3 1305.23    6.88
  -3  -1   6  149.57    2.73
  -3   0   7  204.40    3.34
  -2   0   6   87.24    2.79
  -2   1   7  346.65    4.05
  -1  -1   2 6691.56   18.36
  -1   6  -7  116.59    2.86
   0   1  -3 3477.92   12.27
   0   3  -5 1152.47    6.64
   1   5  -4  107.91    2.97
   1   7  -4  536.84    5.09
   2   6   0 1363.20    9.69
  -5  -3   4  199.88    3.32
  -2   4  -8   75.94    2.99
  -1   4  -7   66.67    2.70
   0   4   6 1416.16    8.57
   0   6  -6   12.55    1.95
   2   7   1  414.40    7.09
  -8  -4   2   31.13    2.95
  -7  -4  -1  190.86    5.16
  -7  -4   1  187.16    4.03
   2   5   1   37.16    4.17
   2   7  -1  394.43    5.26
  -6  -2   6   75.55    2.92
  -2   4   8   84.24    3.02
   0   4  -6 1317.87    6.78
   1   6  -5   70.98    2.69
   2   5  -1   39.13    2.84
   2   8   0   61.57    3.55
  -8  -4   0   20.45    3.46
  -6  -1   7  151.94    3.44
  -1   4   7   69.68    2.88
   1   8  -5    2.93    2.27
   2   6  -2  898.29    6.47
  -7  -3   4    2.53    2.46
  -5  -2   5  128.18    3.08
  -4  -3   1 3112.85   12.37
  -3  -2   3 1281.83    6.87
  -3   0  -7  184.41    3.78
  -2   0  -6   83.37    2.91
  -2   1  -7  340.94    4.26
  -1   5  -8   88.86    3.25
   0   6   6   12.89    3.18
   1   3  -4  974.94    5.96
   2   8  -2   66.45    3.27
  -5  -3  -4  182.42    9.39
  -5   1   8  114.84    3.11
  -4  -2   4  122.17    2.93
  -4   2   8   85.87    3.10
  -3  -1  -6  143.98    3.71
  -3   1  -8    6.99    2.32
  -3   3   8   10.63    2.47
  -2   2  -8   91.09    3.12
  -1   1  -6  724.09    5.26
   0   1   3 3595.47   14.15
   0   3   5 1173.98    7.86
   0   5  -7   32.14    2.16
   1   4  -5 1024.90    6.38
   2   7  -3  408.26    4.55
   2   9  -1   56.70    3.80
  -6  -3   3  510.18    4.93
  -5  -3   2  778.56    6.14
  -5  -1   6  245.24    3.35
  -5   0   7   33.84    2.13
  -4  -3  -1 2974.30   17.81
  -4  -1  -7   64.48    3.17
  -4   0  -8    5.93    2.39
  -1   2  -7  329.88    3.97
  -1   6   7  148.01    4.16
   0   2   4 1244.13    8.10
   1   2  -3 2008.63    8.92
   1   5   4  109.03    4.89
   1   7  -6   31.09    2.61
   2   4   0   29.53    3.25
   2   5  -3 1912.03    8.62
  -7  -2   5   51.25    2.85
  -3   2  -9    7.92    2.55
  -2  -1  -5  368.87    4.93
  -2  -1   3 2137.52    9.10
  -2   3   7  342.60    4.38
  -1   0  -5 1438.46    7.66
  -1   3  -8    6.39    2.26
  -1   3   6  139.52    3.32
   0   0  -2 1716.12   11.38
   1   5  -6  218.08    3.65
   2   4  -2  557.47    5.36
   2   9   1   60.80    4.74
  -8  -3   3   93.68    3.12
  -6  -3  -5   21.85    6.05
  -4  -1   5 1073.91    5.94
  -4   0   6 1301.56    6.86
  -4   1   7   68.08    2.38
  -3   2   7  349.46    4.29
  -2   3  -9    8.26    2.60
  -1   0   3 3433.15   12.24
   0   2  -6   78.18    2.54
   0   3  -7  176.90    3.35
   2   6  -4  706.63    5.78
   2   8  -4   19.25    2.55
  -7  -1   6   38.34    2.35
  -5  -1  -8   97.64    3.97
  -3  -1   4  955.57    5.71
   0   1  -5 1438.22    7.14
  -6  -2   4  744.95    5.53
  -3   0   5 1134.37    6.56
  -3   1   6  130.21    3.20
  -2   2   6  971.38    6.30
  -1   2   5  345.61    4.31
   0   4  -8    5.61    2.33
   1   6  -7  122.08    3.31
   1   7   4  536.28    9.59
   2   7  -5   37.54    2.72
  -7  -3   2  176.75    3.59
  -4  -2  -6   25.04    3.09
  -2   0   4 1184.03    6.81
  -2   1   5  359.92    4.10
  -2   5   7   94.72    3.41
  -1   1   4  924.02    6.48
   1   3  -6  133.88    3.14
   2   4  -4  115.58    2.87
   2   5  -5  112.27    3.11
  -8  -2   4   22.38    2.75
  -6  -1   5   75.53    2.75
  -6   1   7  140.02    3.21
  -3  -2  -5  565.60    6.98
   1   2  -5  341.83    4.01
   1   4  -7   61.16    2.75
  -8  -1   5    2.82    2.76
  -6  -3   1  461.87    5.20
  -6   0   6    8.25    2.18
  -5  -3   0  117.14    4.08
  -5  -2  -7   95.96    4.32
  -5  -2   3 1909.86    8.19
  -1   5   6  231.57    4.51
   0   0  -4  935.35    6.80
   0   5   5  913.91    8.16
   1   1  -2 6364.93   18.70
   2   3  -3 1210.83    7.04
   2   6  -6   60.66    2.78
  -8  -3   1   49.74    3.29
  -5   2   7   98.65    3.10
  -3   4   7   43.86    2.66
  -1  -1  -4  884.12    7.12
   1   5  -8   85.23    3.20
  -4  -2   2  509.46    4.95
  -4   3   7   38.25    2.85
  -2   0  -8   20.65    2.56
  -2   1  -9   64.58    3.15
  -1   1  -8  134.96    3.37
  -1   2  -9   65.79    3.01
  -1   7   6   33.23    3.50
   3   7  -2  163.02    3.92
  -9  -3   0    8.76    3.34
  -7  -2   3  420.43    4.52
  -5  -1   4  103.05    3.05
  -5   1   6  226.97    3.70
  -3   0  -9   43.08    3.07
  -1   0  -7  237.63    3.85
   0   2  -8   17.85    2.55
   0   7   5   75.58    3.99
   1   1  -4  845.92    6.09
   1   4   3 1283.89   12.39
   2   4  -6   20.44    2.50
   3   6  -3  444.73    5.23
   3   8  -3   76.38    3.44
  -5   0   5  894.67    5.98
  -3  -1  -8    6.76    2.90
  -3   6   7   41.12    3.31
  -2   4   6   24.22    3.02
   0   1  -7  245.53    3.75
   0   3  -9   43.98    2.96
   2   3  -5  499.26    4.79
   2   5  -7   86.50    3.00
   3   6  -1  431.22    5.67
   3   7  -4    1.81    2.39
   3   8  -1   48.53    3.61
  -7  -3   0  927.99    7.70
  -7  -1   4  503.63    5.12
  -7   1   6   34.13    2.98
  -6   3   7   42.16    3.16
  -4   2   6   26.15    2.51
  -2  -1  -7  314.07    4.52
   3   5  -2  682.64    6.43
  -7   0   5   83.16    2.95
  -5   4   7   30.49    2.90
  -4  -1   3 1206.09    6.75
  -4   5   7   25.59    2.86
  -3   3   6  435.24    4.85
  -2  -2  -4 2514.67   14.50
   1   2  -7  295.06    3.71
   1   3  -8    5.07    2.03
   3   5  -4  157.45    3.32
   3   6  -5   19.51    2.52
  -8  -3  -1   48.49    3.82
  -8  -2   2   58.17    2.97
  -6  -2   2  810.72    5.98
  -5  -3  -2  650.62   10.17
  -4   1   5  999.94    6.34
  -1   4   5  990.10    7.47
   0   0  -6  796.00    5.84
   2   2  -4 2360.22    9.64
   3   7  -6   12.07    2.72
   3   7   0  932.07   10.04
  -6  -3  -1  423.09    6.50
  -6   2   6   65.84    2.87
  -4   0   4 3199.94   10.97
  -1  -1  -6  674.48    5.89
   0   4   4 3117.29   13.90
   1   1  -6  643.52    4.99
   3   4  -3 1102.55    6.89
  -3  -1   2 1007.78    7.10
  -3   2   5  523.98    4.88
  -2   6   6   61.99    3.12
   2   3  -7  287.21    4.19
   2   4  -8   67.93    3.15
   3   4  -5  220.45    3.62
   3   5  -6    4.37    2.54
  -9  -2   1   58.77    3.06
  -8  -1   3   28.27    3.03
  -8   1   5    0.52    2.72
  -6  -1   3  734.19    5.53
  -6   1   5   68.11    2.94
  -4  -2  -8   75.31    4.29
  -3  -2  -7  312.70    5.26
  -2   3   5  508.62    5.01
   2   2  -6  850.51    6.08
   3   6  -7   37.51    3.03
  -8   0   4   17.00    2.38
  -6   0   4  273.06    4.06
  -5  -2   1   31.16    3.05
  -5   3   6    7.55    2.13
  -3   5   6    5.87    2.32
   0   1  -9    1.85    2.58
   3   9   0    9.25    4.30
  -8  -3  -3   78.98    5.36
  -7  -3  -2  156.20    5.45
  -7   3   6   14.46    2.22
  -4   4   6   90.37    3.14
  -3   0   3 1250.86    7.45
  -3   1   4  817.41    5.68
  -2  -2  -6  877.97    7.79
  -1   0  -9    2.64    2.41
  -1   6   5   67.20    3.43
   1   2  -9   62.56    3.06
   3   3  -4 1338.91    7.37
   3   4  -1 2703.37   12.73
  -9  -1   2  201.52    4.16
  -7  -2   1  348.73    4.58
  -5  -3  -6    4.70    4.36
  -3   7   6   15.82    3.19
  -1   3   4  888.56    6.82
  -1   8   5    0.68    3.06
   0   0  -8  453.65    5.10
   1   0  -5 1272.14    7.27
   1   0  -3 2962.56   12.38
   1   1  -8  119.69    3.38
   3   4  -7   35.59    2.67
   3   5   0  107.12    4.85
  -9   0   3   80.28    3.59
  -7   2   5   37.29    2.88
  -6   4   6   38.79    3.19
  -5   2   5  112.93    3.21
  -2  -1  -9   65.63    3.29
  -2   2   4 2224.49    9.70
   0  -1  -5 1258.04    7.82
   0  -1  -3 3059.83   14.67
   1   3   2  946.47   13.28
   2   1  -5  320.15    4.25
   3   3  -6  410.57    4.69
   4   6  -4   53.62    2.91
   4   7  -5  129.29    3.65
   4   7  -3   59.95    3.19
  -5   5   6   71.13    3.19
  -4  -3  -5  212.85    7.60
  -4  -2   0   26.42    3.56
  -4   6   6   43.43    3.17
  -1  -1  -8  117.03    3.44
   2   1  -3 1822.16    9.24
   2   2  -8   83.26    3.19
   2   3  -9    7.03    2.19
   3   3  -2  156.25    3.54
   4   6  -6   35.62    2.87
  -8  -2   0   48.84    3.48
  -7  -1   2  103.59    3.43
  -7   1   4  454.35    4.92
  -6  -3  -7   33.76    6.49
  -6  -3  -3  433.11    9.39
  -5  -1   2 1236.59    7.10
  -5   1   4   92.44    3.15
  -4   3   5  204.67    3.75
  -2   0   2 2889.50   12.47
  -2   1   3 1844.74    9.62
  -2   5   5  111.50    3.81
   0   3   3 1231.96    9.74
   0   6   4  280.49    5.65
   0   8   4   14.21    4.01
   1   0  -7  226.38    3.81
   4   5  -5   55.94    3.01
   4   8  -2   26.45    3.49
  -7   0   3   74.66    3.20
  -5   0   3  575.49    5.24
  -3   4   5  206.79    3.95
   0  -1  -7  232.65    4.03
   2   1  -7  286.23    4.21
   3   2  -5  496.43    5.05
   4   5  -3  182.08    3.77
   4   6  -2   34.13    3.35
  -9  -2  -1   57.18    3.87
  -7  -3  -4    4.38    5.48
  -6   3   5   23.93    2.78
  -1  -2  -5  311.01    5.21
  -1   2   3 1850.39   10.73
   3   3  -8    9.84    2.20
   4   4  -4   58.37    2.93
   4   5  -7   22.42    2.99
  -8   2   4   17.32    2.98
  -6  -2   0 1135.49    8.33
  -3  -2  -9    5.83    3.53
  -2  -2  -8   79.37    3.54
  -2   7   5   42.39    3.39
   1   6   3  725.40   10.10
   1   8   3   29.20    5.01
   3   2  -7  287.57    4.37
   3   2  -3 1073.94    7.01
   4   4  -6   87.15    3.36
  -8  -1   1  326.61    4.54
  -7   4   5  181.33    4.20
  -4   2   4   97.53    3.18
   4   7  -1  158.95    5.08
  -8   1   3   29.32    3.21
  -6   2   4  630.57    5.46
  -5   4   5   61.72    2.72
  -4  -3  -7   36.65    4.39
  -1  -2  -7  290.06    5.12
   1   0  -9    0.29    2.88
   4   4  -8   63.98    3.50
  -9  -1   0   53.54    3.71
  -8   0   2  711.74    6.15
  -4   5   5   65.35    3.07
  -3   6   5   18.74    2.91
  -1   5   4   87.18    3.90
   2   0  -6   70.39    3.16
   2   1  -9   62.92    2.78
   4   3  -5  214.16    3.43
  -6  -1   1   86.40    3.55
  -6   5   5    3.57    2.44
  -4  -1   1   67.05    3.37
  -4   1   3 1205.90    7.37
  -3  -3  -6  440.84    8.03
  -3   3   4 1364.76    7.63
  -1  -2  -3 1772.53   13.68
   0  -1  -9    4.52    2.83
   0   2   2 2788.30   16.51
   1  -1  -6  673.55    5.46
   2   0  -4 1043.52    6.92
   3   1  -6  123.09    3.44
   3   2  -9    4.54    2.98
   4   3  -7   34.52    2.33
   4   4  -2 2247.83   11.16
   5   6  -5    6.09    2.84
   5   7  -4   54.74    3.64
  -9   0   1  304.18    4.71
  -9   1   2  208.24    4.28
  -7  -2  -1  337.90    5.42
  -7   3   4    1.98    2.88
  -6   1   3  712.65    5.46
  -5   6   5    7.93    2.92
  -4   0   2  956.44    6.87
  -4   7   5  167.50    4.04
  -2   4   4  109.63    3.54
   1  -1  -4  776.53    6.80
   2   0  -8   16.86    2.85
   2   2   0 5835.44   26.89
   3   1  -4  837.62    6.14
   4   3  -3 1078.77    7.07
   5   5  -6   67.59    3.29
  -6   0   2  344.41    4.66
  -5   3   4  155.04    3.68
  -1   7   4  490.59    6.28
   1  -1  -8  124.28    3.71
   3   1  -8   10.14    2.78
   4   5  -1 1118.01    9.03
   5   5  -4  172.17    4.13
  -8  -2  -2   61.78    4.08
  -5  -3  -4  162.81   10.40
  -1  -2  -9   72.37    3.56
   0  -2  -6   71.68    3.46
   4   2  -6   21.68    2.42
   5   6  -3  292.09    5.00
  -7   2   3  411.79    4.72
  -5  -2  -1   30.76    3.88
  -3  -3  -8   11.30    4.02
  -3  -3  -4 1283.04   18.64
   2   1  -1 9999.99   27.37
   4   2  -8   73.89    3.38
   4   2  -4  106.62    3.39
   5   4  -7   21.06    3.10
   5   4  -5   58.88    3.18
  -7   5   4   69.36    3.86
  -6   4   4   61.48    3.23
  -4   4   4   65.64    3.18
  -3   2   3 1141.20    7.38
   0  -2  -8   19.35    2.85
  -8   3   3   84.96    3.13
  -7  -1   0    2.77    2.89
  -7   1   2  112.80    3.50
  -5   2   3 1673.76    8.37
  -2  -3  -7  315.50    6.15
  -2   6   4  694.51    6.42
  -2   8   4   18.36    3.58
   0  -2  -4 1032.39    8.37
   0   9   3   90.23    5.30
   2  -1  -7  325.59    4.66
   3   0  -7  170.83    3.77
   5   3  -6    8.91    2.89
   5   7  -2  130.00    4.60
  -7   0   1  561.59    5.45
  -3   5   4  167.60    3.82
  -2  -3  -5  486.12    7.97
   0   5   3  592.95    7.39
   2  -1  -5  313.67    4.44
   3   0  -5 1013.04    6.60
   3   2  -1 5936.80   19.72
   4   1  -7   57.71    3.35
  -8  -1  -1  346.11    5.43
  -8   2   2   64.43    3.38
  -6   6   4   82.72    3.83
  -5   5   4  179.35    3.75
  -2   3   3 1063.34    7.79
   3   0  -9   43.13    3.52
   4   1  -5  948.64    6.82
   4   8   0   19.20    6.49
   5   3  -4  164.40    3.74
   5   4  -3  191.84    4.32
  -9  -1  -2  207.78    4.98
  -6   3   3  459.71    5.04
  -5   1   2 1209.85    7.43
  -5   7   4   74.42    3.76
  -4   6   4   59.26    3.25
  -3   1   2 1024.98    7.37
  -3   7   4    1.66    2.89
  -2  -3  -9   11.37    4.41
   1  -2  -7  307.05    4.81
   2  -1  -9   69.98    3.52
   2   0  -2 2873.03   12.96
   3   1  -2  961.53    7.81
   4   6   0  106.97    6.02
   5   5  -2  412.48    5.77
  -8   0   0  748.72    6.37
  -8   1   1  371.67    4.92
  -7   4   3   78.59    3.41
  -6  -3  -5   21.26    7.02
  -5  -1   0  397.42    5.21
  -3  -1   0 2191.98   13.50
  -1  -3  -6  126.38    4.54
  -1   4   3 1200.96    8.59
   0   7   3   76.79    4.73
   1  -2  -5  334.37    4.98
   3   3   0  522.54    8.46
   5   2  -7   89.91    2.89
   6   5  -5    1.90    3.10
   6   6  -4   72.78    3.88
  -9   0  -1  329.16    5.41
  -9   2   1   64.13    3.18
  -6  -2  -2  799.96    8.53
  -5   0   1   71.61    3.11
  -4   3   3 1214.66    7.25
  -3   0   1  575.69    6.72
  -1  -3  -8    5.25    3.56
   1  -2  -9   74.02    3.66
   5   2  -5  110.62    3.09
   6   4  -6   37.78    3.33
  -9   1   0   61.25    3.64
   3  -1  -8   11.58    3.09
   3   0  -3 1298.28    8.35
   4   0  -8    5.11    2.92
   4   0  -6 1293.22    7.70
   4   2  -2  507.14    5.69
  -8  -2  -4   20.21    4.48
  -6   2   2  897.17    6.35
   1  -1  -2 6268.36   21.51
   3  -1  -6  124.03    3.46
   4   1  -3 1260.63    7.65
   4   3  -1 2841.75   13.51
   6   3  -7   41.75    3.42
  -8   4   2   31.45    3.65
  -7  -2  -3  399.03    7.27
  -7   3   2  187.42    3.98
  -6   5   3  366.29    4.94
  -5   4   3  191.47    3.67
  -1   8   3   35.12    3.80
   0  -3  -7  194.31    4.62
   2  -2  -8   97.56    3.89
   2  -1  -3 2038.11   10.91
   5   1  -8   96.08    3.27
   5   1  -6  210.99    4.20
   5   6  -1  222.52    6.02
   5   8  -1   99.29    6.22
   6   4  -4   56.94    3.32
  -3   4   3 1054.46    6.92
  -1   6   3  797.43    7.55
   0  -3  -9   54.28    4.10
   1   9   2  225.77    6.79
   2  -2  -6  883.71    6.99
   6   3  -5   20.15    2.65
   6   5  -3  326.96    5.21
  -6  -1  -1   92.49    4.34
  -6   1   1   93.37    3.58
  -5   6   3  332.27    4.99
  -4   2   2  509.68    5.59
  -2   5   3 1916.33    9.79
   4   0  -4 3459.39   12.47
   5   2  -3 1870.07    9.11
  -8   3   1   55.98    3.56
  -6   0   0    7.25    2.70
  -4   5   3  194.63    3.67
  -3   8   3   93.94    4.00
  -2   7   3  444.59    6.08
   3  -1  -4  929.54    6.89
   5   3  -2  706.11    6.80
   6   2  -6   68.72    3.15
  -7   2   1  370.96    4.44
  -7   5   2  169.39    4.29
  -4   7   3   78.14    3.54
  -3   6   3  525.26    5.82
   0  -3  -5 1104.01    8.96
   1  -3  -8    5.80    3.08
   4  -1  -7   63.42    2.89
   5   0  -7   32.71    3.33
   5   1  -4   96.65    3.79
  -9   3   0   13.60    3.75
  -7  -1  -2  114.63    4.65
  -6   4   2   43.41    3.41
  -5   3   2  784.01    6.38
  -1  -3  -4  906.87   10.14
   1   5   2 1383.94   13.29
   3  -2  -9   11.45    3.31
   3  -2  -7  362.17    5.06
   6   1  -7  145.13    4.22
   6   6  -2  727.43    8.03
  -8  -1  -3   35.96    3.68
  -8   2   0   64.20    3.67
  -7   1   0    4.58    3.02
  -4  -2  -2  538.53    9.03
   1  -3  -6  134.82    4.21
   1  -2  -3 2159.12   12.65
   2  -2  -4 2857.94   12.03
   4  -1  -5 1107.88    7.53
   4   4   0 4505.30   21.41
   5   0  -5  994.21    6.99
   5   4  -1 1266.99    9.96
   7   3  -6   13.32    3.41
   7   4  -5  175.16    4.39
   7   5  -4   73.23    4.23
  -9   0  -3  101.08    4.23
  -9   2  -1   63.20    3.94
  -8   5   1  120.83    4.32
  -7   0  -1  637.44    6.37
  -4   1   1   78.36    3.84
  -1   3   2 1099.44    9.21
   6   2  -4  763.24    6.27
   6   3  -3  483.29    5.83
  -9   1  -2  252.28    5.14
  -8   0  -2  828.09    7.47
  -8   1  -1  392.47    5.56
  -6   6   2  778.57    6.47
  -3   3   2  180.61    4.09
  -2  -4  -8   87.84    5.53
   1   7   2  127.27    6.11
   2  -3  -9   10.54    3.56
   2  -3  -7  375.52    5.48
   3  -2  -5  602.86    6.03
   5  -1  -8  128.52    4.43
   6   1  -5   73.55    3.54
  -7   4   1  205.53    4.36
  -5   5   2  435.95    5.18
  -3  -4  -7   42.74    6.36
   0   4   2 1143.30   10.42
   4  -2  -8   95.95    3.95
   6   4  -2   45.67    4.08
  -6   3   1  460.45    5.39
  -5   2   1   43.02    3.60
  -5   7   2  178.36    4.58
  -4   0   0  713.27    7.46
  -4   4   2 2744.13   11.07
  -1  -4  -7   75.91    4.62
  -1   9   2  259.18    6.11
   5  -1  -6  266.61    4.57
  -8   4   0   23.65    3.58
  -7   6   1  152.26    4.54
  -4  -1  -1   78.37    4.59
  -4   8   2   36.05    3.72
   0  -4  -8    9.73    3.93
   0   8   2  872.84    8.94
   4  -2  -6   25.37    3.35
   6   0  -6   13.26    2.85
   7   2  -5   55.44    3.67
   7   3  -4    6.65    3.17
  -4   6   2   50.52    3.55
  -2  -4  -6   24.73    5.95
   3  -3  -8   15.07    3.45
   7   1  -6   40.85    3.64
   7   4  -3   82.07    4.37
  -7  -2  -5   48.94    5.14
  -7   3   0 1027.73    7.48
  -3   5   2  749.86    6.64
  -2   4   2  575.74    6.16
  -2   8   2   75.76    3.91
   0  -2  -2 2991.89   19.32
   2  -3  -5  594.46    6.23
   2   9   1   76.05    6.59
   4   0  -2 1205.06    8.29
  -6   5   1  261.90    4.65
  -6   7   1  161.35    4.63
  -5  -2  -3 2005.72   15.15
  -5   1   0  484.46    5.42
  -3   7   2  201.30    4.61
   0   6   2  437.64    6.98
   1  -3  -4  973.54    8.29
   3  -3  -6  539.10    6.14
   5  -2  -7  122.72    4.07
   5   0  -3  667.66    6.34
   5   1  -2 1465.59    8.74
   6  -1  -7  157.05    4.47
  -8  -1  -5    4.93    4.53
  -8   3  -1   55.46    3.16
  -6  -2  -4  812.20   10.53
  -6   2   0 1451.79    8.66
  -2   6   2  930.59    7.56
  -1   5   2 1594.82   10.19
  -1   7   2  135.86    4.38
   0  -4  -6 1448.83   10.81
   1  -4  -7   75.18    3.98
   4  -1  -3 1431.24    8.44
   4   1  -1   85.75    4.06
   6   1  -3  920.70    7.07
   6   5  -1  263.25    6.64
   6   7  -1  144.96    6.56
  -7   5   0   40.69    3.69
  -5   4   1 1524.05    8.60
  -5   8   1  119.23    4.69
  -3   2   1 7535.53   20.20
   2  -4  -8  101.14    4.76
   3  -1  -2 1089.32    8.36
   3   0  -1  735.22    8.06
   4  -3  -7   49.22    3.95
   5  -1  -4  123.43    3.55
   6   0  -4  314.85    5.11
   6   2  -2 1000.98    7.86
   7   5  -2  163.67    5.66
  -8   2  -2   77.47    4.19
  -8   5  -1  121.58    4.60
  -7   2  -1  459.87    5.80
  -5   0  -1   87.73    3.95
  -4   3   1 3456.87   13.03
  -2   0   0 2693.30   17.52
   4  -2  -4  133.16    4.14
   5   2  -1   38.57    3.70
   7   1  -4  639.32    6.47
  -6   1  -1  116.50    4.06
  -5   6   1  255.19    4.28
   3  -2  -3 1297.31    8.71
   5  -2  -5  148.11    4.35
   6  -1  -5   81.42    3.39
   7   0  -5   95.60    3.95
   7   2  -3  486.78    5.98
  -6   0  -4  333.36    3.54
  -6   1   1   95.78    3.57
  -1   5   6  242.05    3.55
   2   0  -4 1174.59    9.78
   3   6   5   21.35    2.29
   6   4   0  124.02    2.87
   6   6   2  797.13    5.28
  -8   1  -5    2.99    2.23
  -8   1  -3   34.55    2.43
  -7   1   0    1.49    2.31
  -6   0  -2  430.50    4.12
  -6   5   5    3.80    3.83
  -5   0  -7   33.64    2.28
  -5   3   4  187.87    6.66
  -2   0  -8   24.28    2.21
   1   2   3 1985.83    8.32
   1   3   4  912.94    5.40
   2   5   5  124.26    2.79
   3   2  -9    8.75    3.25
   4   2   0   30.95    2.45
   6   5   1  238.88    3.32
   7   5  -2  147.10    3.45
  -9   2  -1   66.94    2.90
  -6   0  -6    8.70    2.24
  -4   0  -8    4.02    2.06
   0   6   6   13.13    2.17
   1   7   6   40.65    2.53
   4   6   4   65.40    2.51
   5   3   0  117.42    2.91
   5   6   3  387.80    3.80
   7   5  -4   67.51    3.75
  -4   6   6   49.59    3.29
  -3  -1  -4  960.13    5.51
   0   0  -8  555.05    4.96
   1   0  -7  263.25    3.75
   2   4   4  119.05    2.75
   3   5   4  181.54    2.99
   7   6  -1  134.90    2.95
  -8   1  -1  405.80    4.48
  -7   0  -5   94.84    2.62
  -7   0  -3   89.85    2.71
  -2  -1  -5  345.63    3.50
  -2  -1  -3 1972.42    8.06
  -1  -1  -4  865.14    5.72
  -1   4   5 1081.77    6.47
   4   2  -8   84.52    4.86
   4   5   3  218.67    3.12
   5   4   1 1304.13    6.35
   5   5   2  479.53    3.90
  -5   1   2 1414.49   14.76
  -4  -1  -5 1075.25    5.42
  -4  -1  -3 1330.08    6.36
  -3  -1  -6  143.93    2.97
  -3   0  -9   57.77    2.61
  -3   4   5  253.69    4.10
  -2   6   6   72.23    2.78
  -1   0  -9    2.02    2.41
   2   0  -6   80.37    3.47
   2   3   3 1196.03    6.22
   3   2   1 5982.28   14.72
   4   3   1 2736.08    9.09
  -5  -1  -4  112.39    2.77
  -3  -1  -2 1014.75    6.30
  -1  -1  -6  734.19    5.00
  -1   7   6   35.59    2.55
   2   1  -9   85.16    3.44
   2   7   5   47.07    2.47
   3   3   2  159.02    2.86
   3   4   3 1142.91    5.73
   4   4   2 2539.24    8.43
   6   4  -2   40.23    2.79
   6   7   1  141.90    3.10
  -9   1  -2  243.72    3.89
  -8   0  -4   22.06    2.39
  -5  -1  -6  261.34    3.41
  -4  -1  -7   71.03    2.49
  -3   7   6   15.67    2.79
  -2  -1  -7  371.03    3.80
   0   5   5  948.07    5.80
   1   6   5   74.85    2.60
  -7   0  -1  628.74    5.35
  -6  -1  -5   77.89    2.47
  -1   3   4  953.98    6.32
   0  -1  -5 1485.71    7.49
   3   1  -8    7.34    2.80
   3   7   4    4.52    2.27
   6   6   0  197.06    3.12
  -6  -1  -3  873.51    5.43
  -6   0   0    7.26    2.56
  -5  -1  -2 1443.57    6.88
  -3  -1  -8    6.95    2.06
   4   7   3   84.67    2.66
   5   7   2  160.01    2.82
   6   4  -6   46.84    4.63
   6   5  -1  246.23    3.60
  -8   0  -2  847.49    5.89
  -6  -1  -7  150.39    3.17
  -5  -1  -8  119.60    2.99
  -3   0   1  635.73    9.24
  -1   2   3 2033.31   10.31
   0  -1  -3 3290.35   12.66
   1   8   5   -1.77    2.39
  -7  -1  -6   35.68    2.48
  -7  -1  -4  598.68    4.71
  -4  -1  -1   79.40    3.00
  -4   5   5   69.83    3.17
  -3   3   4 1505.58    9.76
  -2   5   5  128.44    3.11
  -1  -1  -8  155.30    3.06
   0  -1  -7  272.02    3.59
   1   0  -9   -0.01    2.51
   2   6   4  810.69    4.78
   5   3  -2  757.60    6.43
   5   6   1  248.91    3.35
   6   4  -4   64.63    3.43
  -9   2   1   65.65    4.15
  -2  -1  -9   83.95    2.77
  -1   6   5   82.54    3.01
   0   4   4 3402.86   10.27
   0   7   5   90.64    2.97
   1   5   4  109.99    2.84
   2   0  -8   24.60    3.12
   3   6   3  503.44    4.21
  -9   0  -3   99.44    3.13
   2   8   4   25.77    2.57
   4   6   2   45.64    2.35
   5   5   0  273.67    3.51
  -8  -1  -5    2.13    2.33
  -6   4   4   64.44    4.55
  -5   6   5    4.45    2.77
  -4  -2  -6   23.55    2.32
  -3  -2  -5  587.23    4.58
   1  -1  -6  745.75    5.99
   5   4  -1 1302.86    6.90
   5   8   1  125.26    2.86
   6   7  -1  138.15    3.19
  -9   1   0   66.71    3.61
  -8   2   2   73.29    5.33
  -7  -1  -2  127.46    3.09
  -5  -2  -5  126.63    2.83
  -5   0   1   82.46    3.53
  -4  -2  -4  125.68    2.63
  -3  -2  -7  381.38    3.92
  -3   6   5   21.10    2.83
  -2  -2  -6 1012.23    5.63
  -1   8   5    4.04    2.38
   1  -1  -4  897.94    7.14
   2   5   3 1958.74    7.58
   3   8   3  107.68    2.58
   4   2  -2  559.17    6.62
   4   8   2   35.74    2.58
   6   5  -3  365.97    4.68
   6   6  -2  774.75    5.76
  -8  -1  -3   32.39    2.47
  -8   1   1  410.82    6.21
  -7   5   4   73.73    4.82
  -6  -2  -6   74.46    2.60
  -6  -1  -1  102.18    2.87
  -5  -2  -7  112.05    2.47
  -4  -2  -8   89.23    2.75
  -2  -2  -4 2698.66    9.11
  -2   7   5   47.46    2.62
   0  -1  -9    0.45    2.12
   0   3   3 1313.51    7.22
   1   7   4  592.97    4.65
   3   5   2  718.45    4.84
   4   5   1 1306.99    6.27
  -6  -2  -4  811.01    5.21
  -5  -2  -3 1999.67    7.77
  -4   7   5  189.53    4.19
  -3  -2  -3 1210.84    6.39
  -2  -2  -8  104.32    2.84
  -1  -2  -5  353.41    3.68
   1   4   3 1305.24    6.28
   3   1  -2 1076.76   11.60
   5   7   0   36.98    2.59
  -7  -2  -5   44.76    2.50
  -3  -2  -9   11.21    2.35
  -3   2   3 1264.97   10.71
  -2   4   4  123.33    3.17
  -1  -2  -7  339.68    3.91
   0   6   4  317.75    3.66
   1  -1  -8  153.67    3.21
   4   4   0 4732.08   12.16
   6   5  -5    5.52    2.97
  -9   0  -1  358.09    4.69
  -8   0   0  816.30    6.82
  -1   5   4  110.18    2.81
   2   4   2  542.28    4.54
   2   7   3  445.16    3.77
   3   0  -5 1164.14   12.33
   4   3  -1 3007.13   10.97
   4   7   1  207.07    3.25
  -4  -2  -2  562.99    4.65
   0   2   2 3083.57   12.38
   0   8   4   16.06    1.94
   3   0  -7  193.50    5.12
   3   4   1 3036.82    9.41
   3   7   2  197.77    2.90
   4   1  -7   72.45    6.69
   5   3  -4  184.15    4.91
   5   6  -1  245.46    3.49
   6   6  -4   82.15    3.46
  -7  -2  -3  464.25    4.32
  -5  -1   0  454.98    4.92
  -4   4   4   85.16    3.37
  -3  -1   0 2453.77   12.01
  -1  -2  -9   82.66    3.16
   0  -2  -6   85.13    2.71
   1   3   2 1055.66    6.33
   5   8  -1  109.70    3.10
  -8  -2  -4   23.74    2.46
  -6  -2  -2  957.00    5.83
  -1  -2  -3 2084.21    8.91
  -1   7   4  586.54    4.90
   1   6   3  838.03    5.29
   5   5  -2  463.83    4.76
  -9  -1  -2  231.83    3.93
  -8  -1  -1  392.29    4.52
  -5  -3  -6    3.50    1.82
  -4  -3  -7   41.94    1.98
  -4  -3  -5  256.14    3.34
  -3  -3  -6  515.09    4.40
   0  -2  -8   22.41    2.30
   1   8   3   36.95    2.38
   2  -1  -7  351.56    5.03
   3   3   0  580.50    5.35
   4   6   0  120.59    2.88
   5   4  -3  217.03    3.90
  -7   0   1  629.66    7.09
  -6  -3  -7   43.20    2.19
  -6  -3  -5   24.45    2.32
  -5  -3  -4  184.07    3.19
  -3  -3  -8   11.07    2.29
  -3   5   4  189.75    3.67
  -2   6   4  785.70    5.64
  -2   8   4   27.41    2.63
   0  -2  -4 1193.35    6.90
   2  -1  -5  372.34    5.41
   2   3   1 6352.08   14.69
   2   6   2  919.30    5.28
   4   8   0   27.32    2.48
  -7  -3  -6   15.46    2.41
  -7   1   2  122.99    6.27
  -5   5   4  209.29    4.60
  -3  -3  -4 1545.45    7.08
  -2  -3  -7  356.06    3.68
  -2  -3  -5  568.94    4.47
   0   5   3  660.13    4.85
   0   9   3  115.81    3.18
   2   8   2   74.33    2.32
   3   6   1  474.09    4.21
   3   8   1   65.44    2.56
   5   7  -2  160.65    3.16
  -7  -1   0    2.44    2.40
  -6   6   4   87.93    3.73
  -5  -2  -1   35.96    2.37
  -3   7   4    3.79    2.64
  -2   3   3 1261.35    8.19
   5   3  -6    5.56    3.60
  -8  -2  -2   75.85    2.89
  -7  -3  -4    4.31    2.40
  -5   7   4   71.91    3.45
  -4  -3  -3 1241.95    6.18
  -4   6   4   66.25    2.99
  -2  -3  -9    9.95    2.37
  -1  -3  -6  141.20    3.09
  -1   4   3 1300.58    6.90
   0   7   3   87.05    2.71
   1  -2  -7  349.93    4.54
   2  -1  -9   80.89    3.72
   3   0  -9   51.34    3.94
   4   5  -1 1297.08    6.84
  -6  -3  -3  509.30    4.46
  -3  -2  -1 6346.15   15.74
  -1  -3  -8    6.89    2.18
   1   9   2  261.47    3.40
   2   2   0 6545.53   18.06
   3   9   0   16.59    2.61
   5   6  -3  360.69    4.51
  -7  -2  -1  408.46    4.37
  -1   8   3   37.86    2.60
   1  -2  -5  355.85    4.39
   1   5   2 1390.71    6.63
   2   9   1   74.60    2.55
   4   7  -1  194.36    3.30
  -6  -4  -6   46.13    2.58
  -5  -4  -7   24.96    2.09
  -4  -4  -8   83.86    3.04
  -4  -4  -6  103.02    2.77
   1  -2  -9   73.39    2.89
   1   7   2  123.84    2.48
   3   5   0  111.39    2.72
   5   5  -4  195.37    3.84
  -8  -3  -3   90.19    2.98
  -5  -4  -5   64.55    2.58
  -5  -3  -2  730.69    5.03
  -3  -4  -7   42.83    2.51
  -2  -3  -3 1230.44    6.40
  -1  -3  -4  957.07    5.74
  -1   6   3  845.69    5.26
   0  -3  -7  190.04    3.48
   2   5   1   39.95    1.98
   2   7   1  407.02    3.89
   3   7   0 1050.84    5.56
   4   4  -2 2489.31   10.18
   5   4  -5   72.40    3.59
   5   7  -4   69.70    2.76
  -7  -4  -5  174.49    3.44
  -3  -4  -5  260.42    3.45
   4   8  -2   35.49    2.51
  -7  -3  -2  189.84    3.32
  -6  -4  -4   63.38    2.56
  -4  -4  -4   70.46    2.61
  -3  -3  -2  169.75    3.01
  -2  -4  -8   83.22    2.81
  -2  -4  -6   24.98    2.26
  -2   7   3  437.83    4.25
   0  -3  -9   56.53    2.64
   0   4   2 1113.33    6.28
   0   8   2  827.93    5.26
   4   6  -2   42.00    2.72
  -9  -1   0   62.07    3.52
  -6   3   3  494.79    8.36
  -4   3   3 1197.97    9.38
  -3   8   3  104.90    3.03
  -2   5   3 1939.15    8.30
  -1   9   2  245.12    3.72
   0  -3  -5 1139.26    6.55
   3   8  -1   57.89    2.80
   4   2  -4  116.55    4.64
   4   3  -3 1164.25    8.02
   5   4  -7   25.39    3.76
   5   6  -5    4.34    2.59
  -9  -2  -1   67.05    3.06
  -6  -2   0 1312.58    7.75
  -6  -1   1   96.19    3.63
  -3   1   2 1119.42   15.94
  -3   4   3 1207.18    7.95
   0   6   2  396.15    4.08
   1   8   1  407.12    4.01
   2   8   0   62.58    2.53
  -9   0   1  336.33    6.27
  -7   4   3   76.10    4.41
  -5  -4  -3  203.75    2.91
  -4  -2   0   28.23    2.35
  -4  -1   1   75.40    3.49
  -1  -4  -7   71.42    2.73
   2  -2  -8   98.06    3.53
   3   4  -1 2912.64    9.91
   5   5  -6   79.67    3.50
  -7  -4  -3   74.05    2.78
  -6  -3  -1  444.23    4.43
  -5  -5  -6   81.19    2.77
  -4  -5  -7   25.39    2.55
  -4   7   3   81.09    2.74
  -3   6   3  490.22    4.76
  -2  -4  -4  121.31    2.89
  -1   3   2 1050.42    7.08
   0   9   1  366.92    3.73
   1  -3  -8    8.81    2.57
   1   4   1   74.34    2.48
   1   6   1  101.19    2.61
   2  -2  -6  972.64    7.48
   3  -1  -8    7.18    3.10
   3   6  -1  456.09    4.09
   4   7  -3   76.57    2.64
  -6  -5  -5    4.66    2.24
  -4  -3  -1 2840.89    9.59
  -3  -4  -3 1207.84    6.34
  -1  -4  -5 1054.95    6.09
  -1   7   2  124.51    2.82
   0  -2  -2 3046.05   12.38
   1  -3  -6  137.11    3.42
   1   9   0   65.88    2.72
   2   4   0   28.91    1.85
   2   6   0 1294.17    6.32
   2   9  -1   69.03    2.43
   4   5  -3  206.37    3.63
  -8  -2   0   53.08    2.91
  -5   6   3  350.23    4.68
  -4  -5  -5   64.66    2.53
  -4   5   3  205.55    3.75
  -3  -5  -6    7.79    2.18
  -2   8   2   74.14    2.81
   3  -1  -6  137.90    5.03
  -8  -3  -1   55.60    2.54
  -6  -4  -2   40.65    2.43
  -6   5   3  367.63    5.40
  -5  -5  -4  195.89    3.14
  -5   4   3  223.24    4.72
  -2  -5  -7   98.10    2.77
  -1   5   2 1367.42    6.50
   0  -4  -8    5.54    2.20
   3   7  -2  182.10    3.08
  -8  -1   1  369.68    5.75
  -7  -5  -4   72.20    2.79
  -4  -4  -2 2428.09    8.42
   0  -4  -6 1278.90    6.78
   0   7   1  640.18    4.58
   1  -2  -3 2075.84   10.33
  -8  -4  -2   32.22    2.55
  -1  -3  -2 1049.77    6.31
   2   7  -1  400.04    3.82
   3   3  -2  157.77    3.44
   3   8  -3   92.94    2.87
   4   6  -4   65.66    2.57
  -6  -5  -3  347.51    3.89
  -6   0   2  363.40    8.01
  -4   8   2   30.78    2.60
  -3  -5  -4  179.32    3.01
  -2  -5  -5  121.06    2.73
  -2   9   1   74.25    2.74
  -1  -5  -8  112.33    3.07
  -1   8   1  397.95    3.96
   0  -3  -3 1312.69    7.30
   1   7   0    2.21    1.74
   3   5  -2  721.59    5.02
   4   4  -4   63.04    2.95
   4   7  -5  172.70    3.35
  -4  -5  -3  201.10    3.19
  -3   7   2  188.97    3.15
  -2   6   2  887.06    5.64
   0   3   1  667.52    5.42
   0   5   1   76.19    2.24
   2   8  -2   74.23    2.76
  -7  -3   0  993.66    6.58
  -5  -6  -5    2.88    2.25
  -5  -3   0  111.96    2.98
  -4  -6  -6   42.53    2.11
  -3  -6  -7   44.75    2.52
  -2  -3  -1 6340.77   14.87
  -1  -5  -6  248.04    3.45
  -1   9   0   69.27    2.60
   0   8   0  798.86    5.08
   1   8  -1  392.61    3.95
  -7  -4  -1  171.90    3.15
  -5  -4  -1 1208.74    6.40
  -2  -2   0 6307.96   17.86
  -2   4   2  533.08    4.94
  -1  -4  -3 1281.96    6.39
   1  -4  -7   68.56    2.92
   1  -3  -4  941.76    6.38
   1   5   0  454.38    3.98
   1   9  -2  251.49    3.75
   2  -3  -9    8.97    2.88
   2  -3  -7  342.56    4.62
   2   3  -1 6173.09   15.96
   2   5  -1   35.06    2.04
   4   5  -5   69.19    2.86
  -7  -2   1  385.05    5.30
  -6  -6  -4   79.56    2.67
  -5  -2   1   33.82    2.67
  -2  -4  -2  508.78    4.26
   0  -4  -4 3291.29   10.30
   0   9  -1  365.59    3.71
   1   3   0 2423.42    9.64
   2  -2  -4 2679.18   13.01
   3   6  -3  473.34    4.39
   4   3  -5  249.49    4.90
   4   6  -6   48.77    3.08
  -7  -5  -2  143.13    3.11
  -5  -5  -2  423.81    3.83
  -5   7   2  157.58    3.25
  -4  -6  -4   63.72    2.46
  -3  -6  -5   17.90    2.27
  -2  -6  -6   73.76    2.65
  -1   6   1   99.75    2.57
   0  -5  -7   33.24    2.26
   3   7  -4    4.97    2.18
   4   1  -7   65.74    6.15
  -4   6   2   42.15    2.76
  -3   5   2  737.53    5.45
  -3   8   1   57.58    2.64
  -2   7   1  414.61    4.06
   3  -2  -9    7.68    3.14
  -9  -3   0    9.88    2.82
  -8   0   2  727.76   11.78
  -5  -6  -3  342.53    3.67
  -3  -4  -1 2904.54    9.21
  -2  -5  -3 1854.29    7.28
  -1  -5  -4  102.52    2.71
   2   6  -2  882.55    5.26
   3  -2  -7  344.55    6.08
   3   2  -3 1167.67    9.02
  -3  -5  -2  716.46    4.86
  -3  -3   0  506.01    4.97
  -3   9   0   12.26    2.52
  -1  -6  -7  145.33    2.99
   0   6   0    7.39    2.06
   1  -4  -5 1049.87    6.28
   1   6  -1   97.94    2.53
   2   8  -4   18.76    2.36
   3   4  -3 1139.00    6.82
   4   2  -6   23.86    3.70
   4   4  -6   97.39    3.58
   4   5  -7   27.76    2.96
  -6  -5  -1  230.13    3.32
  -6  -4   0  109.53    3.15
  -6   6   2  705.45    6.01
  -5   8   1  108.80    3.00
  -3   3   2  174.62    3.68
  -2   8   0   55.18    2.50
   0  -5  -5  907.76    5.55
   2  -3  -5  553.98    5.64
   2   7  -3  430.53    3.98
  -9  -2   1   58.32    3.42
  -4  -7  -5  166.60    2.81
  -3  -7  -6   13.29    1.96
  -2  -6  -4  728.73    4.82
  -2   9  -1   71.03    2.83
  -1   4   1   77.40    2.50
  -1   7   0    2.52    1.69
   1  -5  -8  118.02    3.19
   3   7  -6    9.99    2.30
  -8  -5  -1   94.00    2.97
  -8  -4   0   23.39    2.27
  -6  -6  -2  701.49    5.09
  -5  -7  -4   61.42    2.45
  -5   5   2  459.45    4.89
  -3  -6  -3  463.75    3.81
  -1  -6  -5   76.10    2.47
  -1   8  -1  393.01    3.81
   0   7  -1  595.99    4.41
   0   9  -3  102.84    3.05
   1   7  -2  121.69    2.36
   1   8  -3   31.61    2.36
   2  -4  -8   84.44    3.20
   3   5  -4  172.79    3.08
   3   6  -5   24.31    2.47
  -7   5   2  146.55    3.83
  -6  -3   1  434.40    4.89
  -4  -5  -1 1175.95    5.95
  -4  -4   0 4434.92   12.06
  -4   4   2 2530.38   10.79
  -4   7   1  187.78    3.29
  -1   9  -2  243.50    3.19
   0   8  -2  820.67    5.11
   2   4  -2  529.65    4.51
   4   3  -7   40.71    3.19
  -8   4   2   27.95    3.58
  -7  -1   2  114.81    4.99
  -4  -6  -2   34.44    2.16
  -3  -2   1 6056.10   17.85
  -3   6   1  472.01    4.19
  -2   5   1   37.72    2.04
   0  -6  -6    9.08    2.47
   0   4   0  726.40    5.03
   1  -5  -6  231.93    3.48
  -8  -3   1   51.70    3.00
  -6   7   1  138.24    3.22
  -4   8   0   21.63    2.46
  -3  -7  -4    4.55    2.16
  -2  -7  -5   43.32    2.26
   1   4  -1   79.11    2.49
   2  -4  -6   23.08    2.52
   4   2  -8   81.28    4.80
  -4  -7  -3   75.93    2.52
  -1  -7  -6   39.05    2.36
   2   7  -5   44.20    2.35
   3  -3  -8   13.92    3.00
   3   6  -7   45.19    2.90
  -7  -6  -1  122.90    3.00
  -7  -5   0   37.80    2.35
  -6   4   2   39.28    2.90
  -5  -1   2 1326.96   11.69
  -4  -3   1 2871.32   10.92
   2   5  -3 1909.72    7.63
   2   6  -4  775.33    5.29
   3   3  -4 1496.09    8.52
  -5  -6  -1  223.01    3.01
  -5  -5   0  247.58    3.45
  -4   2   2  575.51    7.11
  -3   7   0 1049.40    5.51
  -1  -5  -2 1328.64    6.30
  -1  -4  -1   77.66    2.45
  -1   5   0  460.80    3.81
   0  -5  -3  646.99    4.72
   0  -4  -2 1104.10    6.02
   1   8  -5    6.05    2.34
  -7   6   1  130.93    3.51
  -5  -7  -2  137.18    2.65
  -5   3   2  728.61    6.86
  -5   6   1  242.74    3.35
  -3   8  -1   58.27    2.13
  -2  -5  -1   36.23    2.21
  -2   6   0 1340.51    6.33
  -1  -6  -3  816.84    5.14
   1  -6  -7  138.49    3.07
   1  -4  -3 1318.31    6.80
   1   5  -2 1419.13    6.37
   3  -2  -5  567.60    7.20
   3   4  -5  251.49    3.95
   3   5  -6    4.70    2.10
  -7  -4   1  174.48    3.54
  -2  -6  -2  888.79    4.89
   0  -6  -4  306.09    3.53
   0  -3  -1  693.39    5.39
   0   2   0 2594.16   11.82
   0   5  -1   83.30    2.39
   0   8  -4   18.85    2.20
   1  -5  -4  104.41    2.72
   1   6  -3  853.40    5.00
   1   7  -4  571.02    4.62
   2  -5  -7   98.49    2.94
  -8   2   2   69.44    5.15
  -7   3   2  179.70    4.82
  -5  -4   1 1221.98    6.83
  -5   7   0   42.86    2.45
  -2  -7  -3  417.56    3.81
  -2   7  -1  402.72    3.47
  -2   8  -2   71.03    2.20
  -1  -7  -4  541.69    4.46
  -1   6  -1   98.07    2.50
  -1   8  -3   35.02    2.38
   1  -3  -2 1090.68    7.00
   3  -3  -6  494.41    6.17
   3   1  -4  934.32   10.23
  -6  -2   2  842.90    7.84
  -5   8  -1  112.22    2.89
  -4   5   1 1299.98    6.76
  -3  -7  -2  180.15    2.97
  -3  -6  -1  441.97    3.98
  -2  -4   0   29.35    2.13
  -1   7  -2  124.60    2.67
   0   6  -2  409.83    3.63
   0   7  -3   83.01    2.22
  -8   5   1  102.97    3.87
  -6  -7  -1  120.89    2.91
  -6  -6   0  184.32    3.14
  -3  -5   0  119.23    2.65
  -3   4   1 3051.10   10.27
  -1  -3   0 2490.54    9.62
   0  -7  -5   81.81    2.65
   1  -6  -5   72.17    2.53
   2   6  -6   70.86    2.65
  -9  -1   2  199.12    7.19
  -8  -2   2   64.75    3.84
  -3  -8  -3   90.35    2.70
  -2  -8  -4   21.63    1.86
  -1  -8  -5    3.70    2.17
   2  -4  -4  121.12    3.06
   3  -4  -7   47.30    2.99
   3  -1  -4  977.46   14.07
  -6  -5   1  219.79    3.62
  -6   5   1  241.01    3.80
  -4  -7  -1  178.23    3.03
  -4   6   0  122.74    2.79
  -4   8  -2   28.25    2.40
   1   7  -6   41.43    2.29
   2  -5  -5  123.41    2.99
   2  -3  -3 1288.26    7.80
   2   3  -3 1289.90    7.38
   3   4  -7   43.33    2.72
  -8  -5   1   91.37    3.37
  -4  -8  -2   27.44    1.97
  -4  -6   0  110.86    2.77
  -4   7  -1  201.27    3.24
   1  -7  -6   34.10    2.35
   2   5  -5  131.13    2.86
  -7  -3   2  172.00    4.46
  -6   2   2  899.72    9.19
  -3  -4   1 2969.54    9.77
  -3   8  -3   96.09    2.81
  -1   8  -5    0.93    1.69
   2   4  -4  123.51    2.82
  -6   6   0  198.85    3.23
  -6   7  -1  142.20    3.01
  -3   5   0  129.74    2.64
  -2   8  -4   25.12    2.06
  -1   3   0 2580.42    9.64
   0   7  -5   80.30    2.68
   1   6  -5   76.90    2.48
   2  -6  -6   67.19    2.56
   3   3  -6  498.06    5.41
  -5  -8  -1  102.08    2.80
  -5  -7   0   38.01    2.41
  -5  -3   2  698.54    6.27
  -4  -5   1 1251.93    6.42
  -4  -2   2  535.51    6.39
  -3   7  -2  197.08    2.99
  -1  -7  -2  123.95    2.66
   0  -6  -2  399.49    3.86
   3   2  -5  564.55    6.20
  -7  -6   1  122.15    3.21
  -5   4   1 1345.56    7.29
  -3   6  -1  461.30    3.58
  -2  -7  -1  410.42    3.70
  -2   4   0   31.02    1.79
  -2   7  -3  457.69    3.97
  -1  -8  -3   30.68    2.15
  -1  -6  -1   94.73    2.53
  -1   7  -4  577.68    4.39
   0  -7  -3   82.47    2.17
   1   3  -2 1097.62    6.61
   1   5  -4  110.17    2.61
   2   5  -7  105.70    2.84
  -7   4   1  185.40    3.67
  -6  -4   2   36.77    2.63
  -5  -6   1  233.17    3.39
  -2  -8  -2   67.79    2.12
   0  -8  -4   21.02    2.10
   0  -5  -1   82.30    2.31
   0  -2   0 2616.96   11.75
   0   3  -1  705.31    5.21
   0   6  -4  314.31    3.40
   1  -6  -3  850.43    5.27
   1   4  -3 1355.01    6.35
   1   6  -7  157.11    3.47
   3  -4  -5  250.14    4.15
   3   3  -8   12.28    2.90
  -8  -4   2   30.04    3.18
  -5   1   2 1409.94   13.46
  -3  -8  -1   53.71    2.26
  -2  -6   0 1319.49    6.15
  -2   5  -1   36.46    2.11
  -2   6  -2  918.57    4.76
  -1   6  -3  891.60    5.06
   1  -7  -4  557.83    4.49
   1  -5  -2 1436.44    6.48
   3  -5  -6    3.37    2.31
  -5   5   0  282.09    3.81
  -5   7  -2  161.55    3.04
  -3  -7   0 1045.76    5.57
  -1  -5   0  455.28    3.83
  -1   4  -1   78.20    2.41
  -1   5  -2 1474.80    6.38
   0   4  -2 1172.33    5.91
   0   5  -3  695.82    4.64
  -7   5   0   36.13    2.58
  -5   6  -1  254.66    3.34
  -4   3   1 3071.13   11.07
  -1   7  -6   43.10    2.38
   1  -8  -5    2.35    1.97
   2  -6  -4  746.75    5.30
   2   4  -6   27.55    2.51
   3  -3  -4 1558.01    9.29
  -7  -5   2  141.72    3.45
  -7   6  -1  141.50    3.13
  -6  -7   1  128.10    3.04
  -4  -8   0   23.68    2.10
  -4   7  -3   86.24    2.51
   2  -7  -5   47.50    2.63
   2  -5  -3 1945.78    7.86
   3  -6  -7   47.89    3.10
  -7   1   2  118.20    5.46
  -5  -5   2  447.15    4.62
  -4  -4   2 2496.98    9.80
  -3  -6   1  473.56    4.02
  -3   7  -4    4.43    2.10
  -2  -5   1   36.47    1.94
  -2   7  -5   49.86    2.25
   0   6  -6    7.79    2.15
   1  -4  -1   82.75    2.49
   1   5  -6  249.39    3.39
  -8   3   1   55.82    3.16
  -4  -7   1  194.89    3.11
   0  -4   0  753.74    4.96
   2   4  -8   83.19    2.69
   3   2  -9    6.76    2.65
   3   2  -7  357.92    5.42
  -4   6  -2   44.25    1.95
  -3  -3   2  172.34    3.39
   1   5  -8  117.62    3.06
   2   3  -5  576.71    5.25
  -6  -6   2  717.08    5.56
  -6   3   1  462.96    4.80
  -4   4   0 4929.81   11.96
  -4   5  -1 1351.89    6.12
  -1  -9  -2  214.18    2.87
  -1  -8  -1  377.45    3.76
  -1   6  -5   72.49    2.05
   0  -9  -3   94.56    2.61
   0  -8  -2  766.39    4.75
   0  -7  -1  623.04    4.33
   2  -4  -2  558.52    4.65
   4  -3  -7   44.71    3.91
  -8   4   0   20.92    2.42
  -8   5  -1  106.60    3.10
  -6   6  -2  797.59    5.32
  -5  -8   1   98.67    2.74
  -5   7  -4   72.26    2.27
  -3  -1   2 1016.01   10.67
  -3   6  -3  502.15    3.77
  -3   7  -6    9.35    2.25
  -2  -9  -1   57.76    2.05
  -2  -8   0   60.79    2.33
  -2   6  -4  795.95    4.75
  -1  -4   1   79.59    2.40
   0   5  -5 1011.90    5.46
   1  -8  -3   31.14    2.28
   1  -7  -2  124.16    2.68
   3  -6  -5   23.81    2.10
   3  -5  -4  181.18    3.41
  -9   2   1   60.42    3.64
  -4   7  -5  184.99    2.95
  -1  -7   0    1.52    1.51
   1   4  -5 1118.68    5.96
   2   1  -3 2090.06   12.29
   2   2  -4 2818.78   11.34
   3  -7  -6   14.64    2.44
  -6   4   0  114.69    2.76
  -6   5  -1  247.48    3.31
  -4  -6   2   39.62    2.36
  -3  -9   0   11.66    1.68
  -3  -5   2  765.92    4.93
  -3   5  -2  780.25    4.60
  -1   6  -7  151.53    2.65
   0  -6   0    7.08    1.90
   1  -6  -1   99.47    2.36
   2  -7  -3  425.90    3.89
  -5  -7   2  150.22    2.88
  -5   6  -3  386.65    3.80
  -3  -8   1   52.67    2.42
  -2  -7   1  405.50    3.63
  -1   5  -4  113.97    2.56
   2  -8  -4   22.90    2.15
   2   3  -9   11.13    2.75
   2   3  -7  355.55    4.30
   3   1  -6  142.91    4.28
  -3   3   0  577.95    4.97
  -3   4  -1 3097.75    8.83
  -2   5  -3 1943.36    6.70
  -2   6  -6   77.80    2.45
  -1  -6   1  101.70    2.42
   0   5  -7   34.53    2.19
   1   4  -7   71.20    2.62
   2  -6  -2  904.97    5.21
   3  -4  -3 1287.30    7.33
   4  -5  -7   26.41    2.94
   4  -4  -6  104.08    3.59
  -9   3   0   12.91    2.85
  -4   6  -4   67.13    2.32
  -3   6  -5   23.97    2.15
  -2  -4   2  551.59    4.44
   0   4  -4 3518.66    9.39
   1   3  -4  963.98    5.80
  -7  -4   3   74.43    3.28
  -6  -3   3  475.24    6.02
  -5   5  -2  461.38    3.80
   3  -7  -4    6.01    2.24
   3  -2  -3 1286.68    9.88
   3   1  -8    7.25    2.79
  -8   0   2  770.76   10.87
  -7   5  -2  154.76    2.98
  -6  -5   3  347.87    4.44
  -6   6  -4   84.35    2.63
  -5  -4   3  209.80    3.56
  -3  -7   2  184.94    2.91
  -3   6  -7   47.46    2.62
  -2   4  -2  539.56    3.94
  -1   4  -3 1365.73    6.05
  -1   5  -6  255.18    3.17
   0  -9  -1  336.13    3.23
   1  -9  -2  230.21    3.18
   1  -5   0  461.61    3.76
   1  -3   0 2466.13    9.25
  -5   2   1   41.48    2.69
  -5   6  -5    6.25    2.03
  -4  -8   2   34.73    2.16
  -2  -6   2  905.92    5.09
  -1  -9   0   59.32    1.98
  -1   5  -8  116.05    2.71
   0  -8   0  797.58    4.65
   0  -5   1  101.43    2.32
   1  -8  -1  387.28    3.62
   2  -5  -1   43.74    1.91
   3  -6  -3  489.32    4.29
   4  -6  -6   45.96    3.15
  -8  -3   3   82.92    4.45
  -7   2   1  376.11    4.84
  -7   4  -1  178.12    3.00
  -5  -6   3  348.52    4.21
  -5   4  -1 1304.68    6.05
  -4   5  -3  220.06    2.93
  -4   6  -6   46.91    2.15
  -2  -9   1   68.57    2.38
   0  -3   1  639.95    4.77
   0   3  -3 1381.75    6.54
   1   2  -3 2084.16    9.15
   4  -5  -5   68.77    3.10
   4  -3  -5  265.58    5.63
  -7  -2   3  404.92    8.72
  -7   3   0 1016.97    6.27
  -5   3   0  126.59    3.13
  -4  -5   3  207.20    3.22
  -3   5  -4  186.94    2.74
  -2   5  -5  123.64    2.29
  -1  -8   1  373.00    3.36
   0   4  -6 1375.56    6.26
   2  -8  -2   71.17    2.40
   2   2  -6  959.77    6.59
   3   0  -5 1150.40   11.33
  -6   5  -3  376.24    3.68
  -5  -2   3 1911.29   12.84
  -4  -3   3 1192.61    7.63
  -1   3  -2 1076.11    5.54
   0   4  -8    5.60    1.92
   1  -7   0    5.49    1.84
   1   3  -6  147.21    3.05
   2   2  -8   96.75    2.90
  -2   5  -7  106.27    2.42
  -1  -5   2 1368.28    5.76
   0  -7   1  591.06    3.93
   1   3  -8    6.75    1.91
   2  -7  -1  403.98    3.73
   3  -5  -2  754.56    4.92
  -8   4  -2   30.08    2.22
  -7   5  -4   70.05    2.57
  -5   5  -4  212.60    2.86
  -4  -7   3   84.01    2.38
  -4   4  -2 2499.37    7.67
  -3  -4   3 1231.01    6.86
  -2  -8   2   67.46    2.10
   0   2  -2 3177.86   11.12
   3  -8  -3   90.06    2.48
   3   0  -9   47.67    3.37
   4  -7  -5  165.82    3.52
  -4   5  -5   68.92    2.28
  -3  -6   3  476.52    4.12
  -3   5  -6   10.03    1.60
  -1  -7   2  120.03    2.47
  -1  -3   2 1014.48    6.24
  -1   4  -5 1031.82    5.10
   3  -7  -2  180.86    2.82
   3  -3  -2  178.63    3.45
   4  -6  -4   64.27    2.58
   4  -4  -4   77.09    3.10
  -6   4  -2   41.60    2.19
  -3   4  -3 1216.39    5.53
  -8   3  -1   52.59    2.33
  -6   5  -5    4.20    1.59
  -5   5  -6   80.55    2.60
  -4   5  -7   28.74    2.20
  -2   4  -4  120.48    2.27
  -1   4  -7   72.36    2.04
   0  -9   1  336.52    3.52
   1  -9   0   57.66    1.93
   1  -6   1   99.11    2.33
   2  -9  -1   65.27    2.31
   2  -6   0 1292.19    5.89
  -9  -1   2  214.16    6.79
  -4   3  -1 2922.60    8.76
  -3  -8   3   94.49    2.46
  -2  -5   3 1948.00    7.16
   0   3  -9   47.90    2.45
   0   3  -5 1136.23    5.63
   1  -4   1   76.98    1.99
   2  -4   0   30.27    1.88
   3   0  -7  195.27    4.71
  -8   1   1  375.92    5.27
  -8   2   0   54.08    2.60
  -7   4  -3   79.12    2.50
  -2  -7   3  433.73    3.76
  -2   4  -8   80.30    2.53
  -1  -9   2  227.23    3.20
   0  -6   2  397.64    3.36
   1   2  -9   75.13    2.74
   2   1  -9   75.79    2.88
   3  -6  -1  471.20    3.76
   4  -5  -3  214.05    3.30
  -6   3  -1  457.28    3.91
  -5   4  -3  219.92    2.76
  -2   4  -6   25.17    1.93
   0  -4   2 1108.33    5.57
   0   3  -7  193.68    3.03
   1  -8   1  380.19    3.27
   2  -8   0   55.10    2.07
   4  -7  -3   75.09    2.28
  -6  -6   4   82.84    3.10
  -6   0   2  408.61    7.45
  -5  -5   4  194.80    3.44
  -4   4  -4   63.55    2.17
  -3   4  -5  239.82    2.97
   0  -8   2  788.56    4.75
   1   2  -5  358.91    3.74
   2   1  -5  344.39    4.40
   3  -8  -1   53.18    2.21
   3  -4  -1 3029.21    9.48
  -9   2  -1   61.83    2.76
  -7  -5   4   64.82    3.30
  -6   4  -4   65.35    2.30
  -5  -7   4   67.56    2.31
  -4  -6   4   63.91    2.43
  -4   2   0   30.11    1.98
  -3   3  -2  164.96    2.55
  -3   4  -7   46.65    2.11
  -1  -6   3  816.27    4.65
  -1   3  -4  954.42    4.96
   1   2  -7  330.36    3.91
  -7   4  -5  175.96    3.04
  -6   2   0 1313.93    7.01
  -4   1   1   75.22    3.15
  -2  -3   3 1179.14    6.57
  -2   3  -3 1200.46    5.61
  -1  -8   3   28.17    2.06
   2   1  -7  327.73    4.26
   4  -6  -2   40.88    2.36
  -7   3  -2  184.39    2.87
  -6  -4   4   62.95    3.04
  -6   4  -6   43.19    2.37
  -5   4  -7   24.86    2.19
  -5   4  -5   66.67    2.15
  -4   4  -6  102.22    2.37
  -3  -7   4    5.66    2.10
  -3  -2   3 1220.20    8.31
  -1   3  -8    6.63    1.82
   1  -7   2  120.68    2.44
   2  -7   1  393.64    3.36
  -9   0   1  324.34    5.60
  -9   1   0   56.33    2.76
  -8   3  -3   90.06    2.43
  -6   1   1   95.55    3.10
  -5   3  -2  727.79    4.42
  -4  -4   4   66.46    2.64
  -3  -5   4  182.51    3.07
  -2   3  -9   10.94    1.98
  -1  -4   3 1288.08    5.96
  -1   3  -6  137.58    2.52
   1  -5   2 1399.60    5.91
   2  -5   1   35.16    1.58
   3  -7   0 1046.72    5.30
   4  -8  -2   27.83    2.10
   5  -6  -5    3.46    2.30
   5  -5  -6   77.01    3.54
   0  -7   3   82.42    2.27
   2  -9   1   60.74    2.22
   3  -5   0  116.60    2.34
   4  -3  -3 1201.43    8.06
  -2  -8   4   19.90    1.99
  -2  -6   4  748.45    4.76
   0   2  -8   21.20    2.08
   0   2  -4 1154.35    5.97
   1  -9   2  224.14    2.73
   3  -9   0    9.98    1.96
   4  -4  -2 2546.37    9.60
   5  -7  -4   61.57    2.79
  -6   3  -3  473.71    3.83
  -4   3  -3 1197.33    5.30
  -2   3  -7  344.01    3.46
  -2   3  -5  552.00    3.88
   0  -9   3   92.62    2.51
   0  -5   3  654.01    4.22
   4  -7  -1  189.59    2.77
  -7   2  -1  394.06    3.86
  -7   3  -4    3.32    1.98
  -5  -3   4  184.40    4.33
  -3   3  -8    7.07    1.93
  -3   3  -4 1499.59    6.01
   5  -5  -4  197.48    3.93
  -7   3  -6   14.81    2.31
  -1  -7   4  553.54    4.25
  -1   2  -9   74.13    2.39
   0   2  -6   79.04    2.24
   1   1  -8  142.89    2.95
   2  -8   2   65.07    2.16
   2  -6   2  891.18    4.74
   3  -8   1   55.11    2.20
   3  -1  -8    7.75    2.56
   4  -5  -1 1265.52    6.06
   5  -6  -3  346.94    4.04
  -8   2  -2   64.22    2.29
  -6   3  -7   49.13    2.35
  -6   3  -5   26.08    1.94
  -5   3  -4  176.67    2.68
  -4   3  -7   45.50    2.03
  -3   3  -6  477.11    3.54
  -2  -4   4  133.75    2.83
  -1   2  -3 1987.17    7.50
   1  -8   3   31.73    1.94
   3  -6   1  465.23    3.48
   5  -4  -5   51.74    3.55
  -5  -6   5    5.71    2.28
  -5   2  -1   36.08    1.92
  -5   3  -6    6.17    1.80
  -4  -7   5  173.23    2.98
  -4   3  -5  246.78    2.65
  -1  -5   4  108.64    2.40
   0  -2   2 2941.14   10.57
   1  -6   3  811.21    4.37
   1   1  -4  984.52    6.39
   2  -3   1 6316.79   13.28
   2   0  -8   24.70    2.36
   4  -8   0   24.52    1.89
  -3  -3   4 1544.17    8.07
  -1   2  -7  342.53    3.39
   0  -8   4   17.97    1.88
   0   1  -9    1.32    2.02
   1  -3   2 1092.22    5.52
   4  -6   0  115.28    2.46
   5  -7  -2  139.66    2.70
  -7  -3   4    3.75    4.74
  -7   1   0    1.17    1.91
  -3  -6   5   23.31    1.98
  -3   2  -9    5.49    2.08
  -2   2  -8   93.59    2.46
   0  -6   4  307.98    3.04
   1   1  -6  712.09    5.30
   3  -3   0  566.40    4.60
  -8   2  -4   21.56    2.05
  -6  -5   5    3.22    2.50
  -6   2  -2  902.14    4.98
  -4  -5   5   66.64    2.28
  -2  -7   5   43.26    2.04
  -1   2  -5  343.01    3.16
   2  -4   2  537.00    3.93
  -9   1  -2  232.00    3.41
  -8   1  -1  393.63    4.09
  -7   2  -3  429.26    3.71
  -4   2  -2  540.23    3.98
   0  -3   3 1288.17    6.25
   1   0  -9    2.21    2.03
   2  -7   3  415.03    3.31
   3  -7   2  181.38    2.37
   3  -4   1 3012.15    8.41
   5  -8  -1   96.06    2.40
   5  -5  -2  464.01    4.26
  -4   2  -8   82.55    2.40
  -1  -8   5    3.14    1.84
   1  -7   4  534.37    3.86
   1  -4   3 1236.88    5.34
   2   0  -6   80.37    3.00
   3  -2  -9    8.84    2.73
   4  -7   1  183.13    2.74
   5  -6  -1  234.18    3.12
  -7   2  -5   46.31    1.78
  -3   1   0 2343.38   10.48
  -3   2  -7  351.90    3.25
  -3   2  -3 1213.40    5.56
  -2  -5   5  125.11    2.82
  -2   2  -6  935.03    4.57
  -2   2  -4 2468.68    7.47
  -1  -2   3 1936.62    8.86
   2  -1  -9   79.53    3.20
   2   0  -4 1182.59    8.79
   5  -4  -3  214.52    3.78
  -7   0   1  621.20    6.02
  -6   2  -6   69.06    1.91
  -6   2  -4  782.45    4.55
  -5  -4   5   70.33    3.27
  -5   1   0  451.34    4.44
  -5   2  -7  103.03    2.13
  -5   2  -3 1892.55    6.71
  -2   1  -9   78.44    2.44
  -1  -6   5   72.27    2.23
   0   1  -7  255.72    3.18
   2  -5   3 1922.63    6.64
   3  -5   2  734.28    4.28
   3  -1  -6  140.73    4.24
   4  -4   0 4663.14   10.98
  -5   2  -5  129.96    2.45
  -4   2  -6   25.64    1.96
  -4   2  -4  124.28    2.45
  -3   2  -5  567.90    3.92
  -1   1  -8  144.45    2.61
   0  -7   5   85.03    2.34
   0  -4   4 3307.20    8.96
   0   1  -3 3197.67   10.96
   3  -8   3   95.34    2.32
   4  -3  -1 3051.34   10.34
   5  -7   0   36.84    1.84
  -9   0  -1  345.32    4.22
  -8   0   0  796.58    6.02
  -8   1  -3   34.90    2.36
  -3  -4   5  239.67    3.32
   1  -5   4  101.76    2.33
   2  -8   4   21.69    1.91
   4  -8   2   27.42    2.01
   4  -5   1 1300.78    5.63
   6  -6  -4   77.89    3.08
  -8   1  -5    4.57    1.99
  -3  -7   6   14.17    1.97
  -1  -3   4  933.18    5.48
   0   1  -5 1415.51    6.36
   3  -6   3  495.74    3.65
  -7   1  -2  121.96    2.57
  -6   1  -1   99.16    2.38
  -5   1  -8  120.98    2.72
  -4  -6   6   45.47    2.33
   1  -8   5    2.96    1.75
   2  -6   4  759.94    4.37
   3  -1  -4  982.30   12.45
   4  -6   2   35.85    1.99
   5  -8   1  100.74    2.33
  -7  -1   2  128.40    4.44
  -7   1  -6   42.87    2.16
  -6   1  -7  149.57    2.84
  -3   1  -8    5.57    1.43
  -1   1  -2 6042.37   14.98
   1   0  -7  255.17    3.48
   5  -5   0  274.88    3.33
   6  -6  -2  738.16    5.48
  -9   0  -3  101.12    3.00
  -7   1  -4  583.17    4.12
  -4  -2   4  120.94    3.91
  -2  -6   6   67.80    2.33
  -2   1  -7  346.64    3.31
  -1  -7   6   32.53    2.04
  -1   0  -9    0.02    1.70
  -1   1  -6  734.57    4.42
   0  -5   5  953.87    5.10
   0   0  -8  519.56    4.34
   1  -6   5   74.53    2.10
   5  -4  -1 1292.31    6.58
   6  -7  -1  125.20    2.61
  -9  -1   0   60.85    2.91
  -4   1  -7   74.45    2.20
  -1  -4   5 1051.80    5.59
   3  -7   4    3.75    1.79
   4  -7   3   83.47    2.18
   5  -6   1  240.07    2.88
   6  -5  -5    3.44    3.08
  -8  -1   1  396.50    5.26
  -6   1  -5   74.56    2.13
  -6   1  -3  835.51    4.76
  -5  -5   6   79.55    3.28
  -5   1  -6  244.25    2.97
  -4   1  -1   76.42    2.23
  -3  -5   6    3.01    1.86
  -3   0  -9   54.57    2.33
   2  -7   5   43.57    2.00
   6  -5  -3  356.52    4.50
  -7  -4   5  171.75    6.44
  -5   1  -2 1374.80    5.95
  -4  -3   5  255.00    4.40
  -3   1  -6  139.51    2.56
  -2  -2   4 2636.17   10.57
  -1   1  -4  886.01    5.06
   5  -7   2  151.17    2.62
   5  -3  -4  185.62    5.66
  -8   0  -2  814.67    5.13
  -5   0   1   83.73    3.09
  -2   1  -5  346.82    3.18
   0  -6   6   10.83    1.89
   2  -3   3 1226.46    5.66
   2  -1  -7  347.21    4.28
   3  -4   3 1203.12    5.51
   3  -3   2  170.82    2.54
   4  -2  -2  567.99    6.36
  -8   0  -4   20.00    2.08
  -7  -2   3  454.50    8.74
  -5   1  -4  100.13    2.07
  -4   1  -5 1106.92    5.12
  -3   1  -2 1080.07    5.72
  -2  -3   5  564.41    4.91
  -2   0  -8   24.29    2.08
  -2   1  -3 1976.90    7.36
  -1  -5   6  244.68    3.17
   0  -1  -9    2.90    1.74
   1  -7   6   40.51    2.04
   1  -1  -8  151.46    3.00
   2  -4   4  123.96    2.51
   6  -6   0  191.34    2.96
  -7   0  -1  625.43    4.76
  -4   0  -8    3.49    1.52
  -4   1  -3 1318.26    5.69
  -3   1  -4  953.55    4.99
  -2  -1   3 1971.30   11.74
   1  -3   4  946.60    4.97
   1   0  -5 1448.71    7.39
   3  -5   4  182.54    2.60
   4  -5   3  220.46    2.79
   4  -4   2 2593.33    7.36
   5  -3  -2  770.91    6.24
   6  -7   1  130.31    2.58
   6  -5  -1  242.05    3.32
  -9  -2   1   66.78    3.22
  -9  -1  -2  243.59    3.40
  -7   0  -5   87.86    2.48
  -6   0   0    7.23    2.10
  -3  -6   7   43.16    2.54
  -1   0  -7  269.47    2.99
   1  -2   3 1980.37    7.72
   2  -5   5  124.55    2.44
   3  -2  -7  365.97    5.37
   4  -3   1 3085.47    8.88
  -6   0  -6    7.78    2.03
  -5   0  -7   36.25    1.72
  -4  -4   6  103.95    3.10
  -2  -4   6   24.81    2.34
  -2  -1  -9   78.84    2.40
   0   0  -6  848.25    5.08
   1  -4   5 1051.23    5.33
   4  -6   4   64.42    2.17
   4  -3  -7   43.89    3.93
   5  -5   2  476.23    3.71
  -8  -2   2   72.26    3.70
  -7   0  -3   88.92    2.37
  -3   0  -7  194.19    2.70
  -1  -6   7  143.50    2.80
   1  -2  -9   77.39    2.50
   3  -6   5   21.25    1.56
   5  -6   3  377.78    3.43
   5  -4   1 1316.49    5.89
  -8  -1  -5    3.27    2.01
   1  -5   6  248.28    3.09
   2  -6   6   71.65    2.19
   2  -2  -8  102.49    3.02
   3  -1  -2 1103.91   13.93
  -8  -1  -1  400.58    4.16
  -6   0  -4  318.75    3.13
  -5  -1  -8  119.61    2.77
   0  -3   5 1130.69    5.66
   0  -2   4 1125.05    6.10
   4  -7   5  168.72    2.73
   5  -7   4   65.98    2.31
   6  -4  -4   67.01    3.94
   6  -4  -2   44.62    2.54
  -8  -1  -3   34.30    2.31
  -7  -1  -6   37.64    2.22
  -6  -1  -7  163.61    2.92
  -6   0  -2  415.65    3.66
  -5   0  -5  993.22    5.06
  -4   0  -6 1339.02    5.52
  -3   0   1  683.27    8.32
  -2  -5   7  103.44    2.66
  -2   0  -6   79.61    2.19
  -1  -1  -8  153.50    2.70
   0  -4   6 1358.53    6.16
   2  -3  -9    9.74    2.45
   3  -7   6   15.27    1.90
   6  -6   2  790.35    4.77
   6  -5   1  253.00    3.06
   7  -6  -1  134.14    3.14
  -4  -5   7   27.96    2.69
  -3  -1  -8    6.27    1.89
   3  -3  -8   12.93    2.67
   4  -2   0   32.01    2.27
   5  -3   0  123.45    2.72
  -9  -2  -1   68.02    2.66
  -1  -2  -9   80.27    2.53
   1  -6   7  146.29    2.47
  -5   0  -3  662.08    4.32
  -5   0  -1   83.07    2.46
  -3  -2  -9    9.22    1.78
  -3   0  -5 1159.90    5.50
  -1   0  -5 1416.35    6.14
   0  -5   7   32.65    2.09
   0  -1  -7  267.64    3.15
   0   0  -4  919.94    5.79
   6  -4   0  122.22    2.59
  -8  -3   3  102.77    4.67
  -7  -1  -4  601.15    4.28
  -7  -1   0    1.95    1.98
  -6  -4   6   46.51    4.07
  -4  -1  -7   77.49    2.27
  -4   0  -4 3503.32    9.05
  -3  -3   6  498.89    5.11
   2  -1  -5  362.76    4.69
   3  -4   5  266.68    3.07
   4  -5   5   74.46    2.21
   4  -4   4   70.57    2.24
   7  -6   1  139.73    2.80
   7  -5  -2  154.43    3.39
  -6  -1  -5   80.48    2.24
  -5  -1  -6  267.16    3.16
  -4   0   0  744.86    5.94
  -3  -2   5  564.36    5.90
  -2  -1  -7  359.06    3.37
  -1  -3   6  139.07    2.76
   0  -1   3 3177.11   11.32
   1  -1  -6  748.01    5.29
   3  -5   6    7.23    1.82
   3  -3   4 1541.95    6.04
   4  -3   3 1242.74    5.52
   5  -5   4  210.04    2.55
   5  -4   3  228.78    2.72
  -8  -2  -4   25.44    2.15
  -7  -1  -2  130.42    2.66
  -4  -2  -8   93.99    2.48
  -3  -4   7   45.58    2.53
  -1  -4   7   69.19    2.21
  -1  -2   5  349.00    3.80
   0  -2  -8   25.91    1.95
   2  -4   6   26.08    1.91
   2  -3   5  552.23    4.06
   4  -6   6   46.75    2.20
   5  -6   5    2.12    1.53
   7  -5   0   43.12    2.42
  -4   0  -2 1065.57    5.66
  -2   0  -4 1159.17    5.63
   0  -3  -9   58.43    2.37
   3  -6   7   46.35    2.27
   6  -6   4   86.75    2.40
   6  -5   3  384.40    3.48
  -8  -2   0   58.85    2.58
  -7  -2  -5   48.82    2.19
  -6  -1   1  101.59    3.18
  -5  -2  -7  114.95    2.51
  -3   0  -3 1343.96    6.21
  -2  -3  -9    7.64    2.10
  -2  -2  -8  104.07    2.53
   2  -5   7  110.27    2.24
   2  -2   4 2530.02    8.15
   3  -2   3 1237.33    5.61
   3  -1   0 2523.88   11.12
   5  -3   2  760.52    4.52
   6  -4   2   44.87    2.12
   7  -5  -4   71.61    4.20
  -9  -3   0   14.10    2.66
  -8  -2  -2   73.89    2.46
  -6  -2  -6   78.38    2.36
  -3  -1  -6  144.94    2.66
  -1  -5   8  112.00    2.89
   1  -4   7   72.11    2.29
   1  -3   6  145.71    2.74
  -6  -1  -3  854.53    4.97
  -1  -1  -6  728.40    4.57
  -1   0  -3 3046.20   10.22
   0   0  -2 1581.95    9.94
   1  -2  -7  359.11    4.02
   4  -2   2  575.85    4.07
   6  -3  -1  481.63    4.73
   7  -5   2  166.18    2.83
  -7  -3  -6   21.36    2.18
  -6  -3  -7   54.77    2.45
  -5  -1  -4  110.78    2.53
  -4  -1  -5 1153.02    5.39
  -3   0  -1  673.26    5.50
  -1  -1   4  857.30    6.33
   1  -5   8  117.47    2.73
   1  -2   5  352.66    3.18
  -6  -1  -1  104.88    2.54
  -3  -2  -7  381.41    3.55
  -2   0  -2 3090.27   10.61
   1  -3  -8    7.98    1.94
   5  -2  -1   37.20    2.40
   7  -4  -1  201.01    3.52
  -7  -2  -3  474.81    3.96
  -3  -3  -8   13.92    1.96
  -2  -3   7  363.46    4.28
  -1  -2  -7  368.08    3.66
   4  -4   6  106.69    2.44
   5  -5   6   87.62    2.46
   5  -4   5   76.18    2.27
   6  -3   1  485.27    4.03
  -8  -3  -3   98.11    2.73
  -2  -4   8   82.82    2.92
  -2   0   0 2547.33   14.24
  -1  -3  -8    8.54    1.86
   0  -4   8    6.16    2.23
   0  -3   7  194.84    3.14
   0  -1  -5 1472.24    6.90
   2  -2  -6 1007.57    6.80
   2  -1   3 2024.20    7.80
   4  -5   7   28.94    2.13
   4  -3   5  271.76    3.15
   5  -2   1   39.09    2.11
   6  -5   5    4.19    2.01
   7  -4   1  199.89    2.98
  -6  -2  -4  828.91    4.79
  -4  -2  -6   25.22    1.79
  -2  -1  -5  349.91    3.26
   0  -2   6   81.57    2.41
   3  -4   7   40.65    1.73
   3  -3   6  499.59    3.97
   3  -1   2 1094.31    6.07
   5  -3   4  184.13    2.81
   6  -4   4   69.83    1.97
  -5  -2  -5  130.50    2.34
;
_shelx_res_file
;
TITL ri9 in I-42m (No. 121)
CELL  0.71073    7.4065    7.4065    7.6235    90.000    90.000    90.000
ZERR  2          0.0007    0.0007    0.0008     0.000     0.000     0.000
LATT  -2
SYMM               Y ,            - X ,            - Z
SYMM             - X ,            - Y ,              Z
SYMM             - Y ,              X ,            - Z
SYMM               X ,            - Y ,            - Z
SYMM             - Y ,            - X ,              Z
SYMM             - X ,              Y ,            - Z
SYMM               Y ,              X ,              Z
SFAC  C  H  N
UNIT  16 32 8
TEMP-100
SIZE.32 .28 .27
REM colourless block
L.S. 10
FMAP 2
PLAN 10
ACTA50
BOND $H
CONF
WGHT    0.080900    0.258700
FVAR       3.14820
N1    3    0.135239    0.135239    0.099514    10.50000    0.03172    0.03172 =
         0.04835    0.00107    0.00107   -0.00990
C1    1    0.234457    0.000000    0.000000    10.50000    0.02282    0.03098 =
         0.06791    0.00630    0.00000    0.00000
AFIX   3
H1    2    0.313983    0.064866   -0.083205    11.00000   -1.20000
AFIX   0
C2    1    0.070514    0.070514    0.269034    10.50000    0.07108    0.07108 =
         0.03915   -0.00169   -0.00169   -0.03808
AFIX   3
H2    2    0.023471    0.175609    0.334990    11.00000   -1.20000
AFIX   0
HKLF 4
END
;
_shelxl_version_number        2.013
data_New_Global_Publ_Block
_journal_date_recd_electronic     2014-02-01
_journal_date_accepted     2014-02-04
_journal_name_full     'Acta Crystallographica, Section E'
_journal_year     2014
_journal_volume     70
_journal_issue      3
_journal_page_first     o266
_journal_page_last     o266
_journal_paper_category     QO
_journal_paper_doi     10.1107/S1600536814002608
_journal_coeditor_code     HB7192
_publ_contact_author_name     'Augusto Rivera'
_publ_contact_author_address
;
Universidad Nacional de Colombia, Sede Bogot\'a, Facultad de Ciencias,
Departamento de Qu\'imica, Cra 30 No.45-03, Bogot\'a, C\'odigo Postal 111321,
Colombia
;
_publ_contact_author_email     'ariverau@unal.edu.co'
_publ_contact_author_fax     '(57-1)-3165220'
_publ_contact_author_phone     '(57-1)-3165000'
_publ_section_title
;
Redetermination of 1,3,6,8-tetraazatricyclo[4.4.1.1^3,8^]dodecane
;
loop_
    _publ_author_name
    _publ_author_footnote
    _publ_author_address
    'Rivera, Augusto' .
;
Universidad Nacional de Colombia, Sede Bogot\'a, Facultad de Ciencias,
Departamento de Qu\'imica, Cra 30 No.45-03, Bogot\'a, C\'odigo Postal 111321,
Colombia
;
    'R\'ios-Motta, Jaime' .
;
Universidad Nacional de Colombia, Sede Bogot\'a, Facultad de Ciencias,
Departamento de Qu\'imica, Cra 30 No.45-03, Bogot\'a, C\'odigo Postal 111321,
Colombia
;
    'Bolte, Michael' .
;
Institut f\"ur Anorganische Chemie
J. W. Goethe-Universit\"at Frankfurt
Max-von-Laue-Strasse 7
60438 Frankfurt/Main
Germany
;
