# Supplementary material for: Redetermination of 1,3,6,8-tetra­aza­tri­cyclo­[4.4.1.13,8]dodeca­ne
Source: Acta Crystallogr Sect E Struct Rep Online. 2014 Feb 8;70(Pt 3):o266. doi: 10.1107/S1600536814002608 (PMC3998434; doi:10.1107/S1600536814002608)
Supplement: Supplementary file 2 [file e-70-0o266-Isup2.hkl]

#
# h,k,l, Fc-squared, Fo-squared, sigma(Fo-squared), status flag
#
data_I
_shelx_title ' ri9 in I-42m (No. 121)'
_shelx_refln_list_code          4
_shelx_F_calc_maximum       33.88
_exptl_crystal_F_000       184.00
_reflns_d_resolution_high  0.7705

loop_
 _space_group_symop_operation_xyz
 'x, y, z'
 'y, -x, -z'
 '-x, -y, z'
 '-y, x, -z'
 'x, -y, -z'
 '-y, -x, z'
 '-x, y, -z'
 'y, x, z'
 'x+1/2, y+1/2, z+1/2'
 'y+1/2, -x+1/2, -z+1/2'
 '-x+1/2, -y+1/2, z+1/2'
 '-y+1/2, x+1/2, -z+1/2'
 'x+1/2, -y+1/2, -z+1/2'
 '-y+1/2, -x+1/2, z+1/2'
 '-x+1/2, y+1/2, -z+1/2'
 'y+1/2, x+1/2, z+1/2'

_cell_length_a     7.4065
_cell_length_b     7.4065
_cell_length_c     7.6235
_cell_angle_alpha  90.000
_cell_angle_beta   90.000
_cell_angle_gamma  90.000

_shelx_F_squared_multiplier     1.000

loop_
 _refln_index_h
 _refln_index_k
 _refln_index_l
 _refln_F_squared_calc
 _refln_F_squared_meas
 _refln_F_squared_sigma
 _refln_observed_status
   0   2   0        300.47        256.00         3.64 o
   2   2   0        751.44        650.01        11.03 o
   1   3   0        229.77        247.41         3.03 o
   3   3   0         30.08         56.85         1.00 o
   0   4   0         47.63         73.33         0.81 o
   2   4   0          4.30          3.06         0.06 o
   4   4   0        437.25        468.09         6.07 o
   1   5   0         32.62         45.62         0.49 o
   3   5   0          8.48         11.99         0.14 o
   5   5   0         25.59         26.79         0.63 o
   0   6   0          0.29          0.72         0.08 o
   2   6   0        137.44        132.84         1.22 o
   4   6   0         13.62         11.66         0.15 o
   6   6   0         15.07         18.84         0.33 o
   1   7   0          0.01          0.23         0.05 o
   3   7   0        116.07        103.92         1.02 o
   5   7   0          3.58          3.92         0.07 o
   0   8   0         85.22         81.02         1.00 o
   2   8   0          7.51          5.83         0.08 o
   4   8   0          1.09          2.35         0.06 o
   1   9   0          5.44          6.31         0.08 o
   3   9   0          0.31          1.28         0.06 o
  -1   2   1       1147.94       1008.96         2.76 o
  -2   3   1        564.60        639.34         8.45 o
   0   3   1         80.54         67.45         0.80 o
   2   3   1        564.63        637.92        11.07 o
  -3   4   1        304.76        300.41         3.14 o
  -1   4   1         12.61          7.97         0.09 o
   1   4   1         12.66          7.85         0.11 o
   3   4   1        304.62        303.62         3.59 o
  -4   5   1        132.60        128.02         1.74 o
  -2   5   1          2.91          3.72         0.06 o
   0   5   1          4.33          8.40         0.11 o
   2   5   1          2.93          3.79         0.06 o
   4   5   1        132.60        129.03         1.33 o
  -5   6   1         28.29         24.17         0.30 o
  -3   6   1         50.02         46.43         0.50 o
  -1   6   1          7.33          9.87         0.07 o
   1   6   1          7.35         10.11         0.12 o
   3   6   1         50.07         46.94         0.50 o
   5   6   1         28.27         23.99         0.30 o
  -6   7   1         10.17         13.44         0.28 o
  -4   7   1         20.59         18.60         0.22 o
  -2   7   1         40.61         39.69         0.39 o
   0   7   1         67.31         62.20         0.54 o
   2   7   1         40.64         40.39         0.50 o
   4   7   1         20.58         19.23         0.22 o
   6   7   1         10.17         13.17         0.26 o
  -5   8   1          9.28         10.35         0.20 o
  -3   8   1          5.94          5.54         0.07 o
  -1   8   1         40.46         39.03         0.30 o
   1   8   1         40.47         39.62         0.42 o
   3   8   1          5.94          5.60         0.09 o
   5   8   1          9.26         10.51         0.21 o
  -2   9   1          5.67          6.51         0.09 o
   0   9   1         33.50         35.01         0.34 o
   2   9   1          5.67          6.69         0.09 o
   0   0   2        182.69        173.65         7.11 o
  -1   1   2        597.04        623.41        10.63 o
   1   1   2        596.37        629.73        13.49 o
   0   2   2        308.01        306.80         3.20 o
  -3   3   2         19.79         16.87         0.51 o
  -1   3   2        102.75        107.03         0.91 o
   1   3   2        102.66        108.54         1.11 o
   3   3   2         19.80         16.84         0.24 o
  -4   4   2        260.77        252.56         3.66 o
  -2   4   2         58.69         54.40         0.50 o
   0   4   2        117.17        112.19         1.39 o
   2   4   2         58.66         55.45         0.58 o
   4   4   2        260.82        255.49         4.56 o
  -5   5   2         54.84         45.29         0.70 o
  -3   5   2         74.25         73.52         0.58 o
  -1   5   2        149.79        141.04         1.42 o
   1   5   2        149.70        140.25         1.29 o
   3   5   2         74.19         74.73         0.92 o
   5   5   2         54.90         46.33         0.76 o
  -6   6   2         70.60         75.34         1.63 o
  -4   6   2          4.24          4.10         0.08 o
  -2   6   2        105.98         89.82         0.74 o
   0   6   2         37.10         41.33         0.61 o
   2   6   2        106.09         90.46         1.03 o
   4   6   2          4.24          4.09         0.08 o
   6   6   2         70.49         74.98         1.86 o
  -5   7   2         13.89         15.24         0.26 o
  -3   7   2         18.34         18.45         0.22 o
  -1   7   2         13.70         12.28         0.11 o
   1   7   2         13.70         12.33         0.14 o
   3   7   2         18.33         18.80         0.21 o
   5   7   2         13.87         15.09         0.24 o
  -4   8   2          3.71          3.03         0.07 o
  -2   8   2          8.17          6.95         0.10 o
   0   8   2         82.13         80.60         0.88 o
   2   8   2          8.18          7.00         0.10 o
   4   8   2          3.72          3.13         0.07 o
  -1   9   2         24.33         23.20         0.27 o
   1   9   2         24.37         23.68         0.26 o
   0   1   3        351.93        337.22         5.66 o
  -1   2   3        156.29        201.23         1.84 o
   1   2   3        156.17        207.02         2.49 o
  -2   3   3        130.24        121.91         1.47 o
   0   3   3        146.45        133.71         1.19 o
   2   3   3        130.10        124.19         2.58 o
  -3   4   3        112.81        119.28         1.28 o
  -1   4   3        146.61        129.82         1.15 o
   1   4   3        146.65        132.92         1.28 o
   3   4   3        112.76        123.80         1.25 o
  -4   5   3         19.22         21.05         0.27 o
  -2   5   3        195.16        190.36         1.96 o
   0   5   3         71.11         65.58         0.70 o
   2   5   3        195.24        194.71         1.61 o
   4   5   3         19.23         21.90         0.24 o
  -5   6   3         31.37         35.98         0.47 o
  -3   6   3         50.11         48.65         0.55 o
  -1   6   3         86.71         83.58         0.91 o
   1   6   3         86.76         83.37         0.88 o
   3   6   3         50.17         49.01         0.52 o
   5   6   3         31.35         36.46         0.45 o
  -4   7   3          7.24          7.87         0.14 o
  -2   7   3         41.12         43.03         0.49 o
   0   7   3          5.68          8.45         0.14 o
   2   7   3         41.16         43.77         0.45 o
   4   7   3          7.24          7.96         0.13 o
  -3   8   3          9.82          9.37         0.15 o
  -1   8   3          4.84          3.28         0.06 o
   1   8   3          4.85          3.33         0.07 o
   3   8   3          9.82          9.58         0.16 o
   0   9   3         11.23          9.79         0.15 o
   0   0   4         79.66         97.69         3.43 o
  -1   1   4         89.16         91.30         1.71 o
   1   1   4         89.30         93.65         2.93 o
  -2   2   4        262.76        254.75         4.15 o
   0   2   4        101.06        118.56         1.15 o
   2   2   4        262.74        274.82         4.89 o
  -3   3   4        138.30        148.61         2.66 o
  -1   3   4         89.49         94.40         0.97 o
   1   3   4         89.48         97.98         1.03 o
   3   3   4        138.35        154.55         3.06 o
  -4   4   4          3.55          6.98         0.18 o
  -2   4   4         11.88         12.06         0.18 o
   0   4   4        312.06        344.80         3.93 o
   2   4   4         11.90         12.63         0.17 o
   4   4   4          3.56          7.06         0.25 o
  -5   5   4         22.06         19.86         0.42 o
  -3   5   4         16.83         17.74         0.21 o
  -1   5   4          7.67         10.55         0.14 o
   1   5   4          7.67         10.88         0.15 o
   3   5   4         16.86         18.64         0.16 o
   5   5   4         22.08         20.99         0.41 o
  -6   6   4          8.94          8.25         0.15 o
  -4   6   4          6.55          6.40         0.08 o
  -2   6   4         80.70         76.38         1.03 o
   0   6   4         36.17         31.23         0.37 o
   2   6   4         80.82         77.42         0.76 o
   4   6   4          6.54          6.53         0.07 o
   6   6   4          8.92          8.09         0.20 o
  -5   7   4          6.65          6.72         0.13 o
  -3   7   4          0.55          0.43         0.06 o
  -1   7   4         53.81         55.97         0.89 o
   1   7   4         53.83         55.67         0.66 o
   3   7   4          0.56          0.45         0.07 o
   5   7   4          6.65          6.77         0.14 o
  -2   8   4          2.04          2.28         0.06 o
   0   8   4          1.04          1.89         0.06 o
   2   8   4          2.04          2.28         0.07 o
   0   1   5        151.76        148.72         2.30 o
  -1   2   5         33.84         35.34         0.24 o
   1   2   5         33.83         36.76         0.53 o
  -2   3   5         60.78         54.98         0.64 o
   0   3   5        109.38        114.57         0.89 o
   2   3   5         60.80         58.70         0.72 o
  -3   4   5         29.01         24.92         0.44 o
  -1   4   5        118.29        107.05         1.23 o
   1   4   5        118.27        111.25         1.42 o
   3   4   5         29.08         25.67         0.42 o
  -4   5   5          7.56          6.92         0.11 o
  -2   5   5         10.21         12.42         0.15 o
   0   5   5        102.97         96.32         1.08 o
   2   5   5         10.22         12.90         0.15 o
   4   5   5          7.58          6.94         0.13 o
  -5   6   5          0.39          0.48         0.06 o
  -3   6   5          1.48          2.21         0.06 o
  -1   6   5          7.11          7.45         0.11 o
   1   6   5          7.12          7.52         0.08 o
   3   6   5          1.48          2.36         0.07 o
   5   6   5          0.38          0.48         0.06 o
  -4   7   5         18.02         17.22         0.22 o
  -2   7   5          4.32          4.54         0.09 o
   0   7   5          8.54          8.53         0.12 o
   2   7   5          4.32          4.74         0.07 o
   4   7   5         18.02         17.88         0.25 o
  -1   8   5          0.03          0.34         0.06 o
   1   8   5          0.03          0.24         0.06 o
   0   0   6         95.88         86.94         3.10 o
  -1   1   6         73.04         73.17         1.21 o
   1   1   6         73.05         76.35         1.46 o
  -2   2   6        112.04         95.84         1.23 o
   0   2   6          7.77          8.35         0.11 o
   2   2   6        112.13        101.03         2.14 o
  -3   3   6         49.70         48.27         1.01 o
  -1   3   6         16.94         14.09         0.14 o
   1   3   6         16.97         14.42         0.20 o
   3   3   6         49.68         50.38         0.99 o
  -4   4   6          6.66         10.02         0.24 o
  -2   4   6          2.33          2.48         0.06 o
   0   4   6        146.05        135.20         1.27 o
   2   4   6          2.33          2.64         0.07 o
   4   4   6          6.63         10.58         0.24 o
  -5   5   6          7.16          8.01         0.18 o
  -3   5   6          0.29          0.59         0.06 o
  -1   5   6         27.47         24.63         0.34 o
   1   5   6         27.51         25.17         0.29 o
   3   5   6          0.28          0.73         0.06 o
   5   5   6          7.14          8.43         0.16 o
  -4   6   6          4.22          4.51         0.09 o
  -2   6   6          6.96          7.07         0.10 o
   0   6   6          0.83          1.13         0.06 o
   2   6   6          6.94          7.22         0.11 o
   4   6   6          4.22          4.82         0.11 o
  -3   7   6          1.89          1.54         0.06 o
  -1   7   6          3.28          3.74         0.07 o
   1   7   6          3.28          3.83         0.10 o
   3   7   6          1.90          1.43         0.08 o
   0   1   7         27.39         26.77         0.39 o
  -1   2   7         35.45         34.42         0.47 o
   1   2   7         35.42         35.25         0.33 o
  -2   3   7         37.25         35.14         0.47 o
   0   3   7         14.46         19.50         0.16 o
   2   3   7         37.26         35.77         0.34 o
  -3   4   7          3.93          4.13         0.07 o
  -1   4   7          5.59          7.02         0.10 o
   1   4   7          5.59          7.26         0.11 o
   3   4   7          3.92          4.46         0.07 o
  -4   5   7          3.35          2.62         0.07 o
  -2   5   7          9.96         10.43         0.17 o
   0   5   7          3.19          3.44         0.06 o
   2   5   7          9.93         10.62         0.14 o
   4   5   7          3.35          2.78         0.08 o
  -3   6   7          4.26          4.56         0.10 o
  -1   6   7         14.84         14.47         0.22 o
   1   6   7         14.81         14.33         0.20 o
   3   6   7          4.25          4.79         0.09 o
   0   0   8         54.25         53.76         1.73 o
  -1   1   8         14.57         14.86         0.43 o
   1   1   8         14.54         15.27         0.38 o
  -2   2   8          9.18          9.92         0.22 o
   0   2   8          2.32          2.40         0.06 o
   2   2   8          9.21         10.15         0.19 o
  -3   3   8          1.64          1.24         0.09 o
  -1   3   8          0.54          0.72         0.06 o
   1   3   8          0.55          0.70         0.06 o
   3   3   8          1.64          1.19         0.10 o
  -4   4   8          9.32          8.01         0.53 o
  -2   4   8          8.91          8.49         0.10 o
   0   4   8          0.56          0.61         0.06 o
   2   4   8          8.91          8.59         0.16 o
   4   4   8          9.32          8.04         0.25 o
  -1   5   8         11.37         11.37         0.18 o
   1   5   8         11.37         11.56         0.21 o
   0   1   9          0.08          0.14         0.06 o
  -1   2   9          9.09          8.00         0.14 o
   1   2   9          9.10          7.84         0.13 o
  -2   3   9          0.97          0.98         0.06 o
   0   3   9          5.05          5.34         0.10 o
   2   3   9          0.97          1.00         0.06 o
                                                
